# Supplementary material for: Puberty timing associated with diabetes, cardiovascular disease and also diverse health outcomes in men and women: the UK Biobank study
Source: Sci Rep. 2015 Jun 18;5:11208. doi: 10.1038/srep11208 (PMC4471670; doi:10.1038/srep11208)
Supplement: Supplementary Information [file srep11208-s1.xls]

## Sheet: Sup. Table 1 - AAM associations
Health Outcome	BioBank outcome code	N cases	N cases in the 1st Quintile of Menarche	N case in the 5th Quitle of Menarche	Q1 OR	Q1 lower 95% CI	Q1 upper 95% CI	Q1 p-value	Q2 OR	Q2 lower 95% CI	Q2 upper 95% CI	Q2 p-value	Q4 OR	Q4 lower 95% CI	Q4 upper 95% CI	Q4 p-value	Q5 OR	Q5 lower 95% CI	Q5 upper 95% CI	Q5 p-value	Q1 adjusted OR	Q1 adj. lower 29% CI	Q1 adj. upper 95% CI	Q1 adj. p-value	Q2 adjusted OR	Q2 adj. lower 95% CI	Q2 adj. upper 95% CI	Q2 adj. p-value	Q4 adjusted OR	Q4 adj. lower 95% CI	Q4 adj. upper 95% CI	Q4 adj. p-value	Q5 adjusted OR	Q5 adj. lower 95% CI	Q5 adj. upper 95% CI	Q5 adj. p-value	N_cases	Linear OR	Linear lower 95% CI	Linear upper 95% CI	Linear p-value	Linear adjusted OR	Linear adj. lower 95% CI	Linear adj. upper 95% CI	Linear adj. p-value	BioBank disease code	Health outcome
Obesity	NA	57780	16618	7407	1.90741	1.85643	1.95978	0	1.29448	1.25791	1.33211	0	0.918945	0.891933	0.946776	2.81e-08	0.851503	0.824729	0.879146	0	1.81759	1.76785	1.86872	0	1.29766	1.2602	1.33622	0	0.889905	0.863192	0.917445	6.33e-14	0.763873	0.739257	0.789309	0	57780	0.831777	0.826768	0.836816	0	0.824668	0.819625	0.829742	0	NA	Obesity
Intelligence outcome	NA	2856	561	668	1.14071	1.01476	1.28229	0.0274282	0.92298	0.813902	1.04668	0.211646	1.24281	1.10791	1.39415	0.000209	1.7127	1.53067	1.91639	0	0.974998	0.864762	1.09929	0.679157	0.925161	0.81382	1.05174	0.23444	1.11312	0.990003	1.25155	0.0731325	1.30549	1.16345	1.46487	5.73e-06	2856	1.10898	1.08362	1.13494	0	1.07309	1.04862	1.09813	2.04e-09	NA	Intelligence outcome
malabsorption/coeliac disease	non cancer 1456	1392	222	351	0.869453	0.731115	1.03397	0.113605	0.909626	0.76406	1.08292	0.287052	1.18373	1.00841	1.38952	0.0391682	1.69389	1.45233	1.97563	1.9e-11	0.948109	0.796123	1.12911	0.549986	0.941557	0.790605	1.12133	0.499366	1.16735	0.994079	1.37083	0.0590858	1.62459	1.3912	1.89712	8.64e-10	1392	1.15367	1.11596	1.19265	0	1.12458	1.08783	1.16258	4.34e-12	non cancer 1456	malabsorption/coeliac disease
osteoporosis	non cancer 1309	6619	1189	1324	0.839597	0.777899	0.906188	7.13e-06	0.87589	0.810665	0.946362	0.0007898	0.975929	0.906506	1.05067	0.517517	1.17193	1.0879	1.26244	2.92e-05	0.90869	0.841086	0.981729	0.0152029	0.905553	0.837649	0.978962	0.0126077	0.951701	0.883492	1.02518	0.192003	1.09033	1.01109	1.17577	0.0246759	6619	1.07182	1.05514	1.08876	0	1.03839	1.02223	1.05481	2.5e-06	non cancer 1309	osteoporosis
uterine fibroids	non cancer 1351	7055	1677	985	1.17373	1.09587	1.25712	4.78e-06	1.07403	0.999893	1.15366	0.0503401	0.903473	0.839139	0.972738	0.0070726	0.850069	0.785024	0.920503	6.34e-05	1.16182	1.08396	1.24529	2.26e-05	1.0705	0.996452	1.15005	0.06249	0.904063	0.839583	0.973496	0.007551	0.852698	0.787087	0.923777	9.58e-05	7055	0.930225	0.916086	0.944582	0	0.932661	0.918485	0.947055	0	non cancer 1351	uterine fibroids
Hysterectomy	NA	18279	4339	3059	1.32743	1.26793	1.38972	0	1.04747	0.997646	1.09977	0.06215	1.00423	0.956977	1.05381	0.863767	1.10216	1.04832	1.15877	0.0001409	1.24751	1.19084	1.30688	0	1.03981	0.990026	1.09209	0.118873	0.974083	0.927924	1.02254	0.289063	1.03174	0.980774	1.08536	0.226688	18279	0.958014	0.948639	0.967482	0	0.957486	0.947986	0.967082	0	NA	Hysterectomy
Oopherectomy	NA	20245	4946	3290	1.33742	1.28153	1.39575	0	1.10843	1.05942	1.1597	8.12e-06	1.0013	0.956571	1.04811	0.955659	1.09518	1.0446	1.14821	0.000164	1.24879	1.19595	1.30397	0	1.09198	1.04348	1.14274	0.0001471	0.984205	0.940015	1.03047	0.496976	1.05252	1.00347	1.10397	0.0355203	20245	0.952424	0.943751	0.961178	0	0.959313	0.950468	0.968241	0	NA	Oopherectomy
hypertension	non cancer 1065	56687	13748	8575	1.37238	1.33395	1.41192	0	1.10999	1.07751	1.14344	5.66e-12	0.987625	0.958662	1.01746	0.41221	0.956829	0.9271	0.987511	0.0061356	1.12863	1.09552	1.16274	1.55e-15	1.04349	1.01178	1.07621	0.0068642	0.993527	0.963292	1.02471	0.680463	0.956425	0.925451	0.988436	0.00799	56687	0.9255	0.919641	0.931397	0	0.966653	0.960533	0.972813	0	non cancer 1065	hypertension
osteoarthritis	non cancer 1465	24744	6031	4031	1.31481	1.26418	1.36747	0	1.07165	1.02789	1.11728	0.0011421	0.97565	0.935616	1.0174	0.24886	1.06241	1.01727	1.10956	0.0062782	1.138	1.09324	1.1846	2.72e-10	1.02758	0.985061	1.07194	0.206998	0.967207	0.927008	1.00915	0.123678	1.02942	0.984895	1.07595	0.1987	24744	0.950515	0.942438	0.958662	0	0.97612	0.967825	0.984485	2.84e-08	non cancer 1465	osteoarthritis
cholelithiasis/gall stones	non cancer 1162	5987	1546	840	1.37507	1.27665	1.48107	0	1.12661	1.04074	1.21955	0.0032049	0.970308	0.894644	1.05237	0.466826	0.912522	0.836232	0.995772	0.0398681	1.16002	1.07575	1.2509	0.0001146	1.06754	0.985657	1.15624	0.108452	0.967256	0.891352	1.04962	0.424602	0.893949	0.818448	0.976414	0.0127678	5987	0.914536	0.899728	0.929589	0	0.948676	0.933314	0.96429	2.52e-10	non cancer 1162	cholelithiasis/gall stones
Height outcome	NA	12463	3467	1778	1.58123	1.50085	1.66591	0	1.19441	1.12905	1.26356	6.12e-10	0.932502	0.879193	0.989044	0.0199761	0.963754	0.906177	1.02499	0.240138	1.19137	1.08985	1.30235	0.0001165	1.08397	0.985955	1.19174	0.0954148	0.89034	0.806839	0.982482	0.0207912	0.799736	0.721011	0.887056	2.37e-05	12463	0.889691	0.879488	0.900012	0	0.922013	0.904624	0.939737	0	NA	Height outcome
T2D	NA	4836	1442	639	1.75819	1.619	1.90934	0	1.23692	1.12989	1.35408	4.13e-06	1.00731	0.917283	1.10618	0.878753	0.938688	0.848599	1.03834	0.219025	1.25036	1.14586	1.3644	5.23e-07	1.10516	1.0053	1.21495	0.0385196	1.02729	0.931706	1.13268	0.58895	0.901546	0.811053	1.00213	0.054797	4836	0.865568	0.84984	0.881587	1.0287e-53	0.938525	0.921258	0.956116	2.0842e-11	NA	T2D
FEV outcome	NA	9828	1834	1913	0.970119	0.91138	1.03265	0.341119	0.992351	0.931761	1.05688	0.811208	1.06113	0.998158	1.12808	0.0573114	1.23541	1.16128	1.31427	2.15e-11	1.02176	0.958561	1.08913	0.508731	1.03082	0.966989	1.09885	0.352034	1.02344	0.961812	1.08901	0.464672	1.13019	1.06096	1.20394	0.0001479	9828	1.04757	1.03448	1.06083	4.37e-13	1.01617	1.00311	1.02939	0.0150324	NA	FEV outcome
high cholesterol	non cancer 1473	24239	5570	4069	1.22783	1.17928	1.27837	0	1.08361	1.03881	1.13034	0.0001936	1.01088	0.969176	1.05437	0.614763	1.09344	1.04662	1.14234	6.3e-05	1.06046	1.01739	1.10535	0.0055166	1.04472	1.00069	1.09068	0.0464213	0.986292	0.944806	1.0296	0.528995	1.02383	0.9789	1.07081	0.303716	24239	0.970823	0.962434	0.979284	2.26e-11	0.98856	0.980018	0.997176	0.0093587	non cancer 1473	high cholesterol
endometriosis	non cancer 1402	3810	892	561	1.18983	1.08475	1.30509	0.0002292	0.973157	0.881815	1.07396	0.588453	0.948107	0.859497	1.04585	0.28712	0.892234	0.803032	0.991345	0.0338592	1.16419	1.06024	1.27833	0.0014437	0.966941	0.876007	1.06731	0.504668	0.950564	0.86151	1.04882	0.312396	0.897698	0.807477	0.998	0.0458206	3810	0.943476	0.924216	0.963137	3.22e-08	0.948988	0.929616	0.968764	6.5e-07	non cancer 1402	endometriosis
breast cancer	cancer 1002	10562	2304	1593	1.09487	1.03284	1.16062	0.002319	1.09247	1.02926	1.15957	0.0036355	1.0129	0.954044	1.07538	0.674794	0.935144	0.876676	0.997512	0.0417878	1.1298	1.06517	1.19835	4.89e-05	1.10497	1.04089	1.173	0.0010571	1.01321	0.954206	1.07587	0.668035	0.936222	0.877311	0.999089	0.0468673	10562	0.965388	0.953299	0.977631	4.29e-08	0.959191	0.947179	0.971355	9.16e-11	cancer 1002	breast cancer
hiatus hernia	non cancer 1474	6256	1580	1064	1.40528	1.30476	1.51354	0	1.08702	1.00308	1.17799	0.0418578	1.03129	0.951844	1.11737	0.45124	1.16117	1.06983	1.26031	0.0003505	1.18811	1.10174	1.28125	7.6e-06	1.04066	0.959649	1.12851	0.335116	1.00787	0.929572	1.09275	0.849385	1.08826	1.00154	1.18249	0.0458981	6256	0.958293	0.943218	0.973609	1.39e-07	0.982077	0.966628	0.997773	0.0253797	non cancer 1474	hiatus hernia
hypothyroidism/myxoedema	non cancer 1226	19190	4290	3142	1.14917	1.09992	1.20062	4.93e-10	1.03642	0.990125	1.08487	0.124956	0.994156	0.949913	1.04046	0.800776	1.03194	0.98398	1.08224	0.19537	1.04378	0.998398	1.09122	0.0588504	1.00804	0.962742	1.05546	0.732951	0.992178	0.947763	1.03867	0.736799	1.01728	0.96951	1.0674	0.485114	19190	0.975859	0.966742	0.985063	3.35e-07	0.994173	0.984884	1.00355	0.222367	non cancer 1226	hypothyroidism/myxoedema
diverticular disease/diverticulitis	non cancer 1458	3404	824	520	1.14822	1.04167	1.26567	0.00541	0.940795	0.847147	1.04479	0.253931	0.853227	0.767611	0.948393	0.0032595	0.889448	0.796267	0.993533	0.0379948	1.03619	0.938909	1.14355	0.479692	0.917392	0.825651	1.01933	0.108731	0.839256	0.754696	0.933289	0.0012198	0.848168	0.758498	0.94844	0.0038702	3404	0.946796	0.926658	0.967371	6.22e-07	0.960542	0.940112	0.981417	0.0002424	non cancer 1458	diverticular disease/diverticulitis
Overall health	NA	9230	2376	1727	1.50911	1.41959	1.60427	0	1.03892	0.97095	1.11164	0.268728	1.02794	0.961245	1.09927	0.420696	1.33408	1.24884	1.42514	0	1.11264	1.04357	1.18628	0.0010977	0.958117	0.893347	1.02758	0.230891	1.00345	0.936199	1.07552	0.922571	1.19203	1.1128	1.2769	5.56e-07	9230	0.967611	0.955027	0.980361	8.23e-07	1.0118	0.998626	1.02514	0.0793818	NA	Overall health
arthritis (nos)	non cancer 1538	2175	556	318	1.34648	1.18955	1.52412	2.54e-06	1.0753	0.940886	1.22892	0.286585	1.02656	0.898175	1.1733	0.700548	0.987707	0.855663	1.14013	0.865843	1.19646	1.05523	1.35659	0.0051283	1.04967	0.917773	1.20053	0.4792	1.0147	0.887059	1.1607	0.831545	0.941287	0.814371	1.08798	0.412873	2175	0.937373	0.912326	0.963107	2.86e-06	0.955021	0.929503	0.98124	0.0008667	non cancer 1538	arthritis (nos)
uterine/endometrial cancer	cancer 1040	1147	298	173	1.38588	1.17071	1.64058	0.00015	1.16543	0.973994	1.39449	0.0944893	0.920315	0.762698	1.1105	0.386267	0.988695	0.813949	1.20096	0.908778	1.23413	1.04069	1.46352	0.0155802	1.11247	0.929227	1.33186	0.245772	0.924043	0.765282	1.11574	0.411452	0.988624	0.812658	1.20269	0.908913	1147	0.91691	0.883616	0.951458	4.29e-06	0.943766	0.909497	0.979326	0.0021618	cancer 1040	uterine/endometrial cancer
spine arthritis/spondylitis	non cancer 1311	2454	653	409	1.49768	1.33323	1.68241	1e-11	1.06456	0.936027	1.21073	0.340622	1.04727	0.921956	1.18962	0.477515	1.15806	1.01627	1.31964	0.0276531	1.31655	1.17042	1.48093	4.62e-06	1.04132	0.915236	1.18478	0.538603	1.00866	0.887582	1.14626	0.89481	1.0395	0.911243	1.1858	0.564236	2454	0.945306	0.922012	0.969188	9.93e-06	0.953206	0.929717	0.977287	0.0001667	non cancer 1311	spine arthritis/spondylitis
glaucoma	non_cancer_1277	2212	550	346	1.24021	1.09874	1.39989	0.0004942	0.993906	0.871912	1.13297	0.927109	0.896346	0.785513	1.02282	0.104169	0.955869	0.8333	1.09647	0.519154	1.22714	1.08573	1.38695	0.0010495	0.988498	0.866913	1.12714	0.862845	0.911292	0.798353	1.04021	0.168811	0.975096	0.849276	1.11956	0.7205	2212	0.944294	0.919163	0.970113	3.12e-05	0.951394	0.926073	0.977406	0.000294	non_cancer_1277	glaucoma
gestational hypertension/pre-eclampsia	non cancer 1073	1863	424	264	1.11195	0.974689	1.26853	0.114427	1.00815	0.879059	1.15619	0.907593	0.883271	0.767572	1.01641	0.0831332	0.831846	0.715163	0.967568	0.0169607	1.04686	0.916164	1.1962	0.500896	0.982526	0.856452	1.12716	0.801348	0.907495	0.788426	1.04455	0.176162	0.878742	0.754742	1.02312	0.0958034	1863	0.940341	0.913117	0.968376	4.06e-05	0.963813	0.93591	0.992548	0.0139317	non cancer 1073	gestational hypertension/pre-eclampsia
multiple sclerosis	non cancer 1261	1232	295	177	1.21053	1.02981	1.42296	0.0205542	1.05924	0.893639	1.25554	0.506984	0.926426	0.777849	1.10338	0.391511	0.890889	0.739261	1.07362	0.224838	1.26735	1.07584	1.49296	0.0045889	1.07665	0.907525	1.2773	0.39695	0.930657	0.780914	1.10912	0.422021	0.878226	0.72776	1.0598	0.175655	1232	0.929587	0.896527	0.963866	7.75e-05	0.918487	0.885822	0.952357	4.18e-06	non cancer 1261	multiple sclerosis
irritable bowel syndrome	non cancer 1154	8105	1852	1372	1.18726	1.11238	1.26718	2.42e-07	1.03188	0.963553	1.10505	0.369293	0.943565	0.880371	1.0113	0.100503	1.06976	0.996848	1.148	0.0611584	1.14281	1.06995	1.22063	7.14e-05	1.02597	0.957886	1.09888	0.464328	0.932273	0.869697	0.999353	0.0478988	1.02415	0.953856	1.09962	0.510702	8105	0.972594	0.959001	0.986379	0.0001089	0.972405	0.958815	0.986188	9.75e-05	non cancer 1154	irritable bowel syndrome
asthma	non cancer 1111	30774	6763	5275	1.17198	1.13106	1.21439	0	1.02186	0.984663	1.06047	0.252996	1.00785	0.9715	1.04556	0.676491	1.09961	1.05866	1.14215	9.42e-07	1.06361	1.02583	1.10278	0.0008309	0.988877	0.952602	1.02653	0.557468	1.01635	0.979435	1.05466	0.390184	1.11098	1.06912	1.15448	7.85e-08	30774	0.985478	0.978006	0.993006	0.0001648	1.00892	1.00127	1.01663	0.0221828	non cancer 1111	asthma
hayfever/allergic rhinitis	non cancer 1387	13797	2856	2151	1.01348	0.963037	1.06657	0.607168	0.996609	0.946119	1.04979	0.898111	0.945211	0.897229	0.995759	0.034016	0.91858	0.869127	0.970846	0.0026304	1.03815	0.985846	1.09322	0.155754	0.99312	0.942634	1.04631	0.795359	0.965786	0.916625	1.01758	0.191523	0.971114	0.918484	1.02676	0.302521	13797	0.979007	0.968182	0.989954	0.0001842	0.985426	0.97453	0.996444	0.0096562	non cancer 1387	hayfever/allergic rhinitis
gastro-oesophageal reflux (gord) / gastric reflux	non cancer 1138	10269	2364	1747	1.2661	1.19329	1.34335	5.77e-15	1.12781	1.06004	1.19992	0.0001424	1.06469	1.0007	1.13279	0.0474761	1.14858	1.07733	1.22454	2.24e-05	1.1016	1.03727	1.16992	0.0016228	1.09026	1.02423	1.16054	0.0067029	1.0372	0.974342	1.10411	0.252183	1.07797	1.01029	1.15018	0.0232504	10269	0.977235	0.965104	0.989518	0.0003022	0.994013	0.981674	1.00651	0.346065	non cancer 1138	gastro-oesophageal reflux (gord) / gastric reflux
psoriasis	non cancer 1453	2495	580	376	1.29011	1.14721	1.45081	2.11e-05	1.15001	1.01737	1.29995	0.0253897	1.13147	1.00186	1.27785	0.0465904	1.01542	0.890013	1.15851	0.819979	1.2021	1.06765	1.35347	0.0023518	1.13096	1.00029	1.2787	0.049464	1.11685	0.988627	1.2617	0.0757065	0.985035	0.862684	1.12474	0.823668	2495	0.956419	0.932775	0.980663	0.000485	0.966256	0.942369	0.990749	0.0071933	non cancer 1453	psoriasis
vaginal prolapse/uterine prolapse	non cancer 1353	2571	618	410	1.24683	1.11208	1.3979	0.0001565	1.06874	0.9465	1.20677	0.283378	0.986326	0.873018	1.11434	0.82498	1.03014	0.906786	1.17027	0.648178	1.24621	1.11034	1.3987	0.0001862	1.07658	0.953165	1.21598	0.234894	0.962634	0.851772	1.08793	0.54184	0.983613	0.865067	1.1184	0.800909	2571	0.957013	0.933392	0.981232	0.0005691	0.947713	0.924322	0.971696	2.53e-05	non cancer 1353	vaginal prolapse/uterine prolapse
female infertility	non cancer 1403	520	122	70	1.17818	0.919353	1.50988	0.195112	1.15474	0.897231	1.48615	0.263732	0.832826	0.633131	1.09551	0.190925	0.815926	0.609745	1.09183	0.171042	1.30217	1.01342	1.6732	0.038999	1.17117	0.909644	1.50789	0.220391	0.844369	0.641747	1.11097	0.226913	0.873047	0.651596	1.16976	0.363063	520	0.91023	0.859685	0.963746	0.0012515	0.899697	0.849737	0.952594	0.0002877	non cancer 1403	female infertility
allergy or anaphylactic reaction to food	non cancer 1385	1387	353	221	1.41483	1.21294	1.65033	9.99e-06	1.08053	0.914408	1.27683	0.363148	1.0371	0.877494	1.22575	0.669168	1.07753	0.905652	1.28204	0.399644	1.38744	1.18743	1.62115	3.74e-05	1.05841	0.895325	1.2512	0.506093	1.05852	0.895285	1.25151	0.505714	1.12354	0.943296	1.33823	0.191661	1387	0.945737	0.91413	0.978437	0.0012954	0.960134	0.928046	0.993332	0.0189872	non cancer 1385	allergy or anaphylactic reaction to food
ovarian cyst or cysts	non cancer 1349	3839	870	598	1.15415	1.05083	1.26763	0.0027347	1.00516	0.910487	1.10969	0.918712	1.01123	0.917329	1.11474	0.822312	0.97359	0.877429	1.08029	0.613943	1.14306	1.03971	1.25669	0.0056849	1.00289	0.908283	1.10736	0.954426	1.00997	0.915978	1.1136	0.842246	0.974048	0.877323	1.08144	0.622164	3839	0.967188	0.947605	0.987176	0.0013897	0.969657	0.950025	0.989696	0.0031527	non cancer 1349	ovarian cyst or cysts
ulcerative colitis	non cancer 1463	1300	244	258	0.998395	0.842101	1.1837	0.985247	1.00108	0.841888	1.19038	0.990233	1.14835	0.973763	1.35424	0.100174	1.29642	1.09625	1.53315	0.0024139	1.00581	0.847108	1.19425	0.947246	1.0107	0.849788	1.20209	0.904229	1.12942	0.957483	1.33224	0.148631	1.24443	1.05118	1.47321	0.0110966	1300	1.0572	1.02143	1.09423	0.0015398	1.04655	1.01113	1.0832	0.0095899	non cancer 1463	ulcerative colitis
deep venous thrombosis (dvt)	non cancer 1094	5529	1342	994	1.30975	1.21062	1.417	1.82e-11	0.99549	0.913602	1.08472	0.917802	1.01285	0.931126	1.10175	0.766082	1.18972	1.09282	1.29521	6.13e-05	1.15113	1.06288	1.24671	0.0005436	0.959878	0.880593	1.0463	0.351861	1.0078	0.92611	1.09669	0.857047	1.15832	1.06312	1.26204	0.0007826	5529	0.97402	0.957787	0.990529	0.0021424	0.99687	0.980256	1.01377	0.71466	non cancer 1094	deep venous thrombosis (dvt)
urinary frequency / incontinence	non cancer 1202	1054	277	177	1.40807	1.18121	1.67851	0.0001345	1.02919	0.847927	1.24919	0.771012	0.952146	0.783296	1.15739	0.622466	1.14329	0.939028	1.39198	0.182362	1.27061	1.06368	1.51778	0.0082724	1.00706	0.829358	1.22284	0.943353	0.944115	0.776344	1.14814	0.564551	1.0859	0.890687	1.32389	0.41505	1054	0.943625	0.908066	0.980577	0.0030683	0.95759	0.921504	0.995089	0.0270198	non cancer 1202	urinary frequency / incontinence
emphysema/chronic bronchitis	noncancer 1113	3084	716	646	1.35008	1.21175	1.50421	5.26e-08	0.967091	0.857828	1.09027	0.58434	1.19158	1.06544	1.33266	0.0021375	1.50337	1.34561	1.67962	5.67e-13	1.17636	1.05396	1.31297	0.0037599	0.958083	0.849003	1.08118	0.487456	1.10453	0.986594	1.23656	0.0843972	1.23313	1.10179	1.38013	0.0002652	3084	1.03234	1.00999	1.05518	0.0043737	1.01779	0.995757	1.04031	0.114288	noncancer 1113	emphysema/chronic bronchitis
muscle/soft tissue problem	non cancer 1297	2234	521	362	1.2128	1.0732	1.37056	0.0019861	1.03164	0.906208	1.17443	0.637703	0.995514	0.874548	1.13321	0.945766	1.0351	0.904479	1.18458	0.616198	1.08636	0.959849	1.22954	0.189771	0.99902	0.877253	1.13769	0.98821	0.991806	0.870996	1.12937	0.901193	1.00497	0.877326	1.15119	0.942954	2234	0.962574	0.937606	0.988208	0.0044467	0.980704	0.955265	1.00682	0.146201	non cancer 1297	muscle/soft tissue problem
menorrhagia (unknown cause)	non cancer 1556	1243	321	202	1.37207	1.16717	1.61294	0.0001265	1.008	0.84373	1.20426	0.930037	0.967427	0.809949	1.15552	0.714878	1.09057	0.908802	1.30868	0.351343	1.29378	1.09865	1.52357	0.0020161	1.00345	0.839481	1.19944	0.969828	0.946522	0.791845	1.13141	0.546018	1.03026	0.857414	1.23795	0.750365	1243	0.949947	0.916666	0.984436	0.0047707	0.95232	0.918956	0.986895	0.007253	non cancer 1556	menorrhagia (unknown cause)
iron deficiency anaemia	non cancer 1330	2052	388	368	0.961736	0.842122	1.09834	0.564774	0.891485	0.777194	1.02258	0.100806	1.09539	0.963613	1.24519	0.163553	1.08987	0.952426	1.24716	0.210821	0.938242	0.820182	1.0733	0.352853	0.884785	0.771107	1.01522	0.0810396	1.105	0.971769	1.2565	0.127723	1.07662	0.93999	1.2331	0.286331	2052	1.03977	1.01163	1.06869	0.0053295	1.042	1.01381	1.07098	0.003287	non cancer 1330	iron deficiency anaemia
uterine polyps	non cancer 1352	1392	304	201	1.05435	0.902706	1.23147	0.504118	1.07216	0.915662	1.25541	0.386754	0.929415	0.790538	1.09269	0.375354	0.865075	0.72624	1.03045	0.104393	1.02181	0.873504	1.1953	0.787404	1.04709	0.893767	1.2267	0.568942	0.94261	0.80158	1.10845	0.474749	0.893699	0.749597	1.0655	0.210293	1392	0.953493	0.921735	0.986346	0.0058611	0.96624	0.934057	0.999532	0.0469152	non cancer 1352	uterine polyps
Early Menopause	NA	11489	2661	2035	1.277	1.21	1.35	1.23089e-17	1.05	1	1.13	0.056	1.07	1.01	1.13	0.029	1.18	1.12	1.26	3.58834e-08	1.25	1.18	1.33	5.28233e-15	1.06	1	1.13	0.041	1.04	0.98	1.11	0.161	1.11	1.04	1.18	0.001	11489	0.98	0.97	1	0.006	0.97	0.96	0.97	2.04427e-05	NA	Early Menopause
anxiety/panic attacks	non cancer 1287	4093	808	762	1.0032	0.913306	1.10194	0.946852	0.974621	0.885308	1.07294	0.600115	1.00532	0.914976	1.10458	0.912099	1.15438	1.0493	1.26998	0.0031943	0.95115	0.865034	1.04584	0.300971	0.968822	0.879849	1.06679	0.519264	0.985155	0.896427	1.08266	0.756107	1.07899	0.980082	1.18788	0.121181	4093	1.02746	1.00772	1.04758	0.0061883	1.02391	1.00424	1.04396	0.0169446	non cancer 1287	anxiety/panic attacks
depression	non cancer 1286	17267	3853	2991	1.1903	1.13687	1.24623	1.05e-13	1.02201	0.973866	1.07253	0.376534	1.00385	0.956865	1.05314	0.875216	1.11982	1.06615	1.17619	6.29e-06	1.05438	1.00608	1.105	0.0268575	0.991095	0.943902	1.04065	0.719335	0.99779	0.950595	1.04733	0.928693	1.07039	1.01827	1.12517	0.0075605	17267	0.986807	0.977186	0.996522	0.0078857	1.00464	0.994843	1.01453	0.354642	non cancer 1286	depression
eczema/dermatitis	non cancer 1452	6384	1300	1004	0.977344	0.907788	1.05223	0.542919	0.984549	0.913703	1.06089	0.682764	0.90047	0.834883	0.97121	0.0065856	0.908201	0.838728	0.983429	0.0177128	0.974763	0.904604	1.05036	0.502407	0.976532	0.906093	1.05245	0.534135	0.910888	0.844388	0.982626	0.0158148	0.937948	0.865753	1.01616	0.116964	6384	0.978672	0.963147	0.994448	0.0082322	0.985904	0.970264	1.0018	0.0818657	non cancer 1452	eczema/dermatitis
bronchiectasis	non cancer 1114	725	138	148	0.933638	0.745694	1.16895	0.549328	0.853907	0.674266	1.08141	0.190011	1.04894	0.842599	1.3058	0.669012	1.23971	0.994217	1.54583	0.0563286	0.997378	0.794795	1.2516	0.981918	0.877924	0.692977	1.11223	0.280719	1.04304	0.837519	1.299	0.706632	1.21855	0.97578	1.52171	0.0812101	725	1.06407	1.01574	1.1147	0.0088316	1.04546	0.997977	1.09521	0.0608468	non cancer 1114	bronchiectasis
meniere's disease	non cancer 1421	813	203	128	1.21274	0.996377	1.47609	0.0543793	0.883401	0.710061	1.09905	0.265935	0.907701	0.733085	1.12391	0.374335	0.947533	0.758151	1.18422	0.635691	1.1142	0.913602	1.35885	0.285621	0.863572	0.693911	1.07472	0.188733	0.89468	0.722294	1.10821	0.308143	0.905217	0.723304	1.13288	0.384307	813	0.943903	0.903595	0.986008	0.0095184	0.953893	0.913159	0.996444	0.0340056	non cancer 1421	meniere's disease
heart/cardiac problem	non cancer 1066	722	136	138	0.98122	0.781612	1.2318	0.870221	0.944681	0.7473	1.1942	0.634153	1.18422	0.952684	1.47202	0.127684	1.22274	0.974879	1.53363	0.0818807	0.928513	0.737875	1.1684	0.527004	0.938319	0.741816	1.18687	0.595404	1.17507	0.944373	1.46213	0.147969	1.19121	0.948109	1.49663	0.132984	722	1.0612	1.01379	1.11083	0.0108622	1.06665	1.01899	1.11654	0.0056604	non cancer 1066	heart/cardiac problem
trapped nerve/compressed nerve	non cancer 1257	655	154	114	1.3749	1.08972	1.7347	0.0072645	1.41294	1.11712	1.78709	0.0039258	0.972588	0.753736	1.25499	0.830778	1.25263	0.974976	1.60935	0.0781066	1.25987	0.99594	1.59374	0.0540941	1.38724	1.0959	1.75603	0.0065017	0.964808	0.746623	1.24675	0.784158	1.22944	0.95514	1.58252	0.108787	655	0.938756	0.894094	0.985649	0.0110457	0.954715	0.909294	1.0024	0.0624033	non cancer 1257	trapped nerve/compressed nerve
carpal tunnel syndrome	non cancer 1541	541	133	79	1.40846	1.09509	1.81151	0.0076435	1.30702	1.00738	1.69579	0.0438649	1.09684	0.837998	1.43562	0.500919	1.05457	0.790499	1.40685	0.717861	1.18487	0.917751	1.52974	0.193092	1.24471	0.958096	1.61707	0.101128	1.12434	0.857946	1.47344	0.395628	1.05616	0.789163	1.41349	0.713254	541	0.933713	0.885141	0.98495	0.0118564	0.972862	0.922253	1.02625	0.31276	non cancer 1541	carpal tunnel syndrome
headaches (not migraine)	non cancer 1436	2409	439	422	0.895198	0.791307	1.01273	0.0785706	0.948244	0.838578	1.07225	0.396715	1.01625	0.901925	1.14507	0.791189	1.03714	0.915478	1.17497	0.566765	0.88394	0.780335	1.0013	0.0524319	0.944873	0.835371	1.06873	0.366887	1.00672	0.893313	1.13452	0.912569	1.0056	0.886892	1.1402	0.930566	2409	1.03236	1.00641	1.05897	0.0141981	1.02842	1.00257	1.05493	0.0309264	non cancer 1436	headaches (not migraine)
pancreatitis	non cancer 1165	500	121	67	1.42837	1.09553	1.86235	0.0084371	1.3109	0.995245	1.72666	0.0540931	1.31438	1.00157	1.72489	0.0486865	0.973953	0.714476	1.32767	0.867398	1.21744	0.930475	1.5929	0.151408	1.25778	0.95445	1.6575	0.103336	1.29465	0.985378	1.70099	0.0637053	0.934464	0.684392	1.27591	0.669687	500	0.933164	0.882929	0.986258	0.0142818	0.959888	0.908214	1.0145	0.147049	non cancer 1165	pancreatitis
oesophagitis/barretts oesophagus	non cancer 1139	601	151	95	1.25546	0.997501	1.58014	0.0525403	0.917195	0.710651	1.18377	0.50669	0.94651	0.738221	1.21357	0.664626	0.97183	0.748847	1.26121	0.829864	1.15496	0.915539	1.45698	0.224182	0.89627	0.69417	1.15721	0.400898	0.935686	0.729437	1.20025	0.600808	0.929328	0.714353	1.209	0.585039	601	0.939632	0.892988	0.988713	0.0165317	0.949416	0.902286	0.999008	0.0456936	non cancer 1139	oesophagitis/barretts oesophagus
angina	non cancer 1074	4770	1221	915	1.54171	1.41369	1.68132	0	1.06399	0.966387	1.17145	0.206407	1.14299	1.04192	1.25386	0.0046644	1.38875	1.26569	1.52377	4e-12	1.23019	1.12587	1.34419	4.6e-06	1.00753	0.913878	1.11078	0.880219	1.07995	0.983103	1.18634	0.108603	1.20287	1.09423	1.3223	0.000131	4770	0.97863	0.961221	0.996356	0.018341	0.99816	0.980403	1.01624	0.840644	non cancer 1074	angina
rheumatic fever	non cancer 1479	839	206	135	1.35635	1.10891	1.65901	0.0030173	1.21216	0.981606	1.49686	0.0738531	1.00523	0.808601	1.24968	0.962533	1.08623	0.867751	1.35972	0.470337	1.28626	1.0497	1.57614	0.0151926	1.19161	0.964694	1.4719	0.103844	1.00179	0.805541	1.24586	0.987151	1.06165	0.847003	1.33069	0.603676	839	0.949623	0.909547	0.991465	0.0187915	0.957071	0.916681	0.999241	0.0460968	non cancer 1479	rheumatic fever
essential hypertension	non cancer 1072	1058	262	193	1.28795	1.07998	1.53598	0.0048585	1.0238	0.846309	1.23852	0.808668	0.851089	0.699097	1.03613	0.108182	1.15359	0.953463	1.39572	0.141622	1.09868	0.919432	1.31287	0.300377	0.979437	0.80926	1.1854	0.831041	0.826779	0.678764	1.00707	0.0587583	1.07319	0.885484	1.30067	0.471478	1058	0.95713	0.921532	0.994104	0.0234629	0.976606	0.940284	1.01433	0.220908	non cancer 1072	essential hypertension
malignant melanoma	cancer 1059	2147	474	335	1.11696	0.98478	1.26689	0.0851903	1.04427	0.916437	1.18994	0.515539	1.00352	0.881104	1.14294	0.957788	0.967386	0.842095	1.11132	0.639393	1.17736	1.03658	1.33727	0.0119762	1.05829	0.92856	1.20615	0.395798	1.01309	0.889274	1.15415	0.844951	1.00193	0.871532	1.15184	0.978359	2147	0.969119	0.94276	0.996214	0.0257751	0.964384	0.938154	0.991348	0.0099471	cancer 1059	malignant melanoma
Sleep outcome	NA	4165	1054	844	1.59022	1.44839	1.74593	0	1.07303	0.967708	1.18981	0.181147	1.07317	0.969885	1.18745	0.171399	1.4844	1.34538	1.63778	3.55e-15	1.30801	1.18741	1.44086	5.31e-08	1.04069	0.936308	1.15671	0.459539	1.02392	0.923213	1.13562	0.654466	1.24965	1.12923	1.38292	1.63e-05	4165	0.978572	0.959552	0.99797	0.0305483	0.985803	0.966538	1.00545	0.155565	NA	Sleep outcome
prolapsed disc/slipped disc	non cancer 1312	3800	807	622	1.11517	1.01268	1.22804	0.0266774	1.13858	1.03284	1.25513	0.0090572	1.01543	0.91946	1.12142	0.762424	1.05241	0.948904	1.16721	0.333501	1.08723	0.986265	1.19852	0.0925969	1.13477	1.02915	1.25122	0.0111971	1.01526	0.919108	1.12147	0.765444	1.04297	0.939723	1.15757	0.428883	3800	0.977961	0.95818	0.998151	0.0325521	0.982216	0.962349	1.00249	0.0852204	non cancer 1312	prolapsed disc/slipped disc
helicobacter pylori	non cancer 1442	757	159	153	1.13925	0.916141	1.4167	0.241042	0.904918	0.714425	1.1462	0.407401	1.17649	0.946756	1.46196	0.142546	1.34193	1.07678	1.67237	0.0088276	1.03067	0.827231	1.28414	0.787721	0.878255	0.692724	1.11348	0.283625	1.13196	0.910193	1.40776	0.265206	1.22883	0.984463	1.53385	0.0685199	757	1.04906	1.00355	1.09663	0.0342925	1.05146	1.00584	1.09914	0.0265954	non cancer 1442	helicobacter pylori
heart arrhythmia	non cancer 1077	1234	233	229	0.898471	0.757462	1.06573	0.219024	0.929626	0.782428	1.10452	0.406697	0.937038	0.790946	1.11011	0.452049	1.07864	0.908554	1.28057	0.387234	0.914918	0.770061	1.08702	0.311944	0.936672	0.788072	1.11329	0.457907	0.93422	0.788255	1.10722	0.432453	1.06466	0.895469	1.26582	0.47796	1234	1.03759	1.00132	1.07518	0.0420878	1.03191	0.995835	1.06929	0.0836104	non cancer 1077	heart arrhythmia
cataract	non cancer 1278	3607	806	593	1.13052	1.02408	1.24802	0.0150325	1.02375	0.922849	1.13568	0.657512	1.01105	0.913042	1.11959	0.832644	1.03318	0.9279	1.1504	0.551683	1.10473	0.999691	1.22081	0.0507085	1.01198	0.911932	1.12301	0.822567	1.02958	0.929469	1.14046	0.576503	1.04964	0.941886	1.16973	0.380656	3607	0.978243	0.957703	0.999223	0.042172	0.9875	0.966766	1.00868	0.245292	non cancer 1278	cataract
allergy or anaphylactic reaction to drug	non cancer 1386	2782	622	460	1.22118	1.09161	1.36613	0.00048	1.1283	1.00454	1.26731	0.041711	1.09082	0.971275	1.22507	0.142145	1.10421	0.977878	1.24687	0.10979	1.16449	1.0396	1.30439	0.0085126	1.10651	0.984903	1.24313	0.0884001	1.10609	0.984611	1.24256	0.0893722	1.13288	1.0024	1.28034	0.0456715	2782	0.97621	0.953214	0.99976	0.0477284	0.992424	0.969047	1.01636	0.531779	non cancer 1386	allergy or anaphylactic reaction to drug
osteopenia	non cancer 1617	1071	201	182	0.850127	0.707481	1.02153	0.083155	0.899558	0.747211	1.08297	0.263526	0.99475	0.832128	1.18915	0.953913	1.00679	0.833247	1.21649	0.944082	0.996711	0.827701	1.20023	0.972277	0.932834	0.774279	1.12386	0.464472	1.0081	0.842699	1.20596	0.92971	1.04042	0.859796	1.25899	0.683798	1071	1.04031	1.00027	1.08196	0.048439	1.01517	0.976094	1.05581	0.452179	non cancer 1617	osteopenia
chronic sinusitis	non cancer 1416	1719	378	261	1.01967	0.888556	1.17012	0.781506	0.90975	0.787234	1.05133	0.199959	0.877975	0.759929	1.01436	0.0773147	0.864637	0.741751	1.00788	0.0629367	1.00518	0.874687	1.15514	0.94195	0.900613	0.779069	1.04112	0.157003	0.880973	0.762282	1.01814	0.0860773	0.870319	0.746	1.01536	0.0773611	1719	0.970862	0.941817	1.0008	0.0563639	0.975749	0.946557	1.00584	0.113141	non cancer 1416	chronic sinusitis
cervical cancer	cancer 1041	1879	405	375	1.20438	1.04903	1.38274	0.0083075	1.00074	0.863697	1.15954	0.992107	1.14031	0.990475	1.31281	0.0677235	1.3688	1.18901	1.57578	1.24e-05	1.0924	0.949776	1.25645	0.215673	0.994205	0.857427	1.1528	0.938648	1.10738	0.961258	1.27571	0.157738	1.2366	1.07259	1.42568	0.0034414	1879	1.02771	0.999166	1.05707	0.0571791	1.02611	0.997611	1.05542	0.072886	cancer 1041	cervical cancer
retinal detachment	non cancer 1281	623	141	78	1.01701	0.811125	1.27514	0.883824	0.924351	0.728876	1.17225	0.516377	0.92435	0.731267	1.16841	0.510525	0.704472	0.537491	0.923329	0.0111514	1.08452	0.863066	1.3628	0.486255	0.935732	0.737602	1.18708	0.584232	0.93804	0.741849	1.18612	0.593145	0.729446	0.555804	0.957337	0.0229464	623	0.952842	0.905373	1.0028	0.0639164	0.946619	0.89946	0.99625	0.0353698	non cancer 1281	retinal detachment
heart valve problem/heart murmur	non cancer 1078	1903	389	364	1.09946	0.957667	1.26225	0.178306	1.01305	0.877671	1.1693	0.85942	1.10564	0.962886	1.26955	0.15451	1.24796	1.08434	1.43629	0.0020072	1.06951	0.930161	1.22973	0.345427	1.01068	0.875321	1.16697	0.884851	1.10546	0.962386	1.26981	0.156238	1.22702	1.06507	1.4136	0.0046136	1903	1.02662	0.997773	1.05631	0.0708064	1.02829	0.999397	1.05802	0.0550484	non cancer 1078	heart valve problem/heart murmur
ovarian cancer	cancer 1039	780	180	133	1.19114	0.968059	1.46562	0.0982944	1.09615	0.883369	1.36019	0.404414	0.899392	0.718655	1.12558	0.354222	1.07722	0.860301	1.34884	0.516738	1.11867	0.907103	1.37957	0.294441	1.07448	0.865638	1.3337	0.514755	0.901764	0.720319	1.12892	0.366998	1.07389	0.856482	1.34649	0.536786	780	0.95989	0.917876	1.00383	0.0730207	0.973298	0.930697	1.01785	0.235916	cancer 1039	ovarian cancer
transient ischaemic attack (tia)	non cancer 1082	777	189	143	1.53622	1.23559	1.91	0.0001116	1.448	1.15653	1.81292	0.0012457	1.12775	0.892069	1.4257	0.314831	1.41883	1.12455	1.79012	0.0031799	1.36286	1.09365	1.69834	0.005828	1.40912	1.1246	1.76562	0.0028778	1.11392	0.879995	1.41002	0.3697	1.36126	1.07693	1.72067	0.0098799	777	0.961593	0.919955	1.00511	0.0829016	0.979921	0.937489	1.02427	0.369132	non cancer 1082	transient ischaemic attack (tia)
atrial fibrillation	non cancer 1471	1110	268	188	1.33175	1.11675	1.58815	0.0014268	1.055	0.872067	1.27632	0.581564	1.10863	0.922355	1.33251	0.271862	1.1269	0.929308	1.36651	0.224505	1.23869	1.03685	1.47983	0.0183368	1.0254	0.847221	1.24104	0.796767	1.13194	0.941279	1.36123	0.187852	1.15973	0.955154	1.40812	0.134497	1110	0.967818	0.932185	1.00481	0.0874339	0.991378	0.954878	1.02927	0.650963	non cancer 1471	atrial fibrillation
bone disorder	non cancer 1293	752	155	140	1.11688	0.896573	1.39132	0.324094	1.01789	0.809342	1.28017	0.879535	1.17817	0.947473	1.46504	0.140292	1.23553	0.985913	1.54834	0.0662413	1.14759	0.919104	1.43288	0.224252	1.02187	0.812279	1.28554	0.853443	1.19883	0.963794	1.49119	0.10336	1.26886	1.01118	1.59222	0.0397842	752	1.04042	0.99409	1.0889	0.0882079	1.04211	0.995713	1.09068	0.0758779	non cancer 1293	bone disorder
pulmonary embolism +/- dvt	non cancer 1093	2096	511	384	1.291	1.13839	1.46406	6.91e-05	0.924685	0.804078	1.06338	0.272139	0.99066	0.865533	1.13388	0.891655	1.18649	1.03626	1.35848	0.013295	1.12831	0.993557	1.28134	0.06283	0.889866	0.77356	1.02366	0.102511	0.978721	0.854644	1.12081	0.75582	1.14579	0.999726	1.3132	0.0504579	2096	0.977089	0.951112	1.00378	0.0918218	0.999022	0.972461	1.02631	0.943238	non cancer 1093	pulmonary embolism +/- dvt
polycystic ovaries/polycystic ovarian syndrome	non cancer 1350	558	141	102	1.602	1.25598	2.04334	0.0001472	1.193	0.91956	1.54775	0.18397	0.912333	0.691855	1.20307	0.515645	1.29426	0.99422	1.68484	0.0552483	1.29184	1.00877	1.65434	0.0424352	1.09435	0.842683	1.42118	0.498897	0.972842	0.737207	1.28379	0.845726	1.5046	1.15385	1.96197	0.0025549	558	0.956623	0.9072	1.00874	0.101309	1.03574	0.982231	1.09217	0.194443	non cancer 1350	polycystic ovaries/polycystic ovarian syndrome
chronic fatigue syndrome	non cancer 1482	1506	300	226	0.990034	0.8497	1.15354	0.897808	1.08554	0.932995	1.26302	0.288093	1.01269	0.869201	1.17986	0.871508	0.911688	0.77226	1.07629	0.27491	0.977058	0.836977	1.14058	0.76879	1.07201	0.920959	1.24784	0.369519	1.03658	0.889343	1.20819	0.645785	0.914481	0.773442	1.08124	0.29554	1506	0.973698	0.942715	1.0057	0.106201	0.97979	0.948612	1.01199	0.2159	non cancer 1482	chronic fatigue syndrome
anaemia	non cancer 1446	556	100	100	1.05401	0.80713	1.37641	0.699249	1.22797	0.947312	1.59178	0.120861	1.34177	1.04396	1.72455	0.0216765	1.26681	0.970204	1.6541	0.0822563	0.996563	0.760683	1.30559	0.980066	1.21112	0.933959	1.57053	0.148544	1.35415	1.05322	1.74106	0.0180587	1.24401	0.951347	1.6267	0.110595	556	1.04338	0.990267	1.09934	0.111141	1.05053	0.997052	1.10687	0.0644233	non cancer 1446	anaemia
polymyalgia rheumatica	non cancer 1377	689	159	113	1.12721	0.905433	1.40332	0.284042	0.940034	0.743012	1.1893	0.606328	0.932833	0.741049	1.17425	0.553784	0.969296	0.761947	1.23307	0.799536	1.08487	0.869428	1.35369	0.470783	0.931273	0.735581	1.17903	0.554112	0.934696	0.74193	1.17755	0.566575	0.959573	0.752849	1.22306	0.738852	689	0.962151	0.917312	1.00918	0.113046	0.967967	0.922858	1.01528	0.181184	non cancer 1377	polymyalgia rheumatica
rectal or colon adenoma/polyps	non cancer 1460	691	147	136	1.1287	0.899302	1.4166	0.296308	0.975979	0.76662	1.24251	0.843538	1.09431	0.86903	1.37799	0.44347	1.30193	1.03249	1.64168	0.0257316	1.10779	0.880945	1.39304	0.381215	0.979034	0.768779	1.24679	0.863612	1.07041	0.849706	1.34843	0.563581	1.23359	0.976712	1.55803	0.0780348	691	1.03747	0.989786	1.08745	0.125438	1.02926	0.981954	1.07885	0.229586	non cancer 1460	rectal or colon adenoma/polyps
chronic obstructive airways disease/copd	non cancer 1112	811	193	162	1.39657	1.13156	1.72364	0.0018625	0.948712	0.7482	1.20296	0.663835	1.3258	1.06965	1.64331	0.0100338	1.47859	1.18731	1.84132	0.0004762	1.21627	0.982784	1.50523	0.0718101	0.955931	0.752893	1.21372	0.711402	1.18558	0.955036	1.47178	0.122831	1.12544	0.90119	1.40549	0.297257	811	1.033	0.990519	1.0773	0.129683	1.0026	0.961366	1.04559	0.903684	non cancer 1112	chronic obstructive airways disease/copd
ear/vestibular disorder	non cancer 1415	1988	434	343	1.07024	0.93963	1.219	0.306668	0.999488	0.873308	1.1439	0.994061	0.869546	0.757161	0.998611	0.0477396	1.03435	0.900202	1.1885	0.633663	1.01745	0.89213	1.16038	0.7964	0.986354	0.861665	1.12909	0.842052	0.863369	0.751624	0.991727	0.0377576	1.00118	0.870361	1.15167	0.986795	1988	0.97885	0.951827	1.00664	0.134483	0.98366	0.956504	1.01159	0.248727	non cancer 1415	ear/vestibular disorder
heart attack/myocardial infarction	non cancer 1075	2094	519	395	1.4192	1.24756	1.61445	1.02e-07	1.03059	0.894075	1.18795	0.677676	1.09001	0.95041	1.25011	0.217733	1.29603	1.12921	1.48751	0.0002256	1.16641	1.02356	1.3292	0.0209266	0.991013	0.85902	1.14329	0.901481	1.02627	0.893984	1.17812	0.712681	1.11205	0.967244	1.27853	0.135676	2094	0.980019	0.954283	1.00645	0.137147	0.990843	0.964823	1.01757	0.49808	non cancer 1075	heart attack/myocardial infarction
abnormal smear (cervix)	non cancer 1663	637	125	123	1.06864	0.84103	1.35784	0.58696	1.07265	0.842054	1.36638	0.57011	1.04343	0.820032	1.3277	0.729434	1.2839	1.00947	1.63292	0.041666	1.08131	0.849113	1.37701	0.526184	1.05886	0.829489	1.35165	0.646132	1.02713	0.806933	1.3074	0.827886	1.23116	0.966523	1.56826	0.0921365	637	1.03761	0.987461	1.0903	0.144087	1.02768	0.97801	1.07987	0.280043	non cancer 1663	abnormal smear (cervix)
back problem	non cancer 1294	4293	936	725	1.14074	1.04247	1.24829	0.0041723	1.0575	0.963358	1.16084	0.239888	1.00722	0.917387	1.10585	0.880054	1.07325	0.974477	1.18204	0.151249	1.08357	0.989192	1.18694	0.0843013	1.04561	0.952268	1.1481	0.349868	1.00025	0.910855	1.09841	0.995866	1.04807	0.951016	1.15504	0.343633	4293	0.985932	0.967239	1.00499	0.146856	0.99253	0.973712	1.01171	0.442659	non cancer 1294	back problem
other renal/kidney problem	non cancer 1405	1033	225	165	1.03059	0.861974	1.23219	0.740985	0.929245	0.770615	1.12053	0.442261	0.889798	0.738084	1.0727	0.220867	0.923532	0.759717	1.12267	0.424572	0.98514	0.822442	1.18003	0.870862	0.916979	0.760242	1.10603	0.364801	0.887632	0.736079	1.07039	0.212071	0.906968	0.745225	1.10382	0.329866	1033	0.973591	0.936528	1.01212	0.17651	0.981217	0.943863	1.02005	0.338277	non cancer 1405	other renal/kidney problem
tonsiltis	non cancer 1598	1867	391	288	1.03428	0.902003	1.18596	0.629257	1.06682	0.929159	1.22489	0.358797	0.96671	0.840179	1.1123	0.636187	0.960614	0.82743	1.11523	0.597706	1.07603	0.937107	1.23554	0.298824	1.07126	0.932744	1.23034	0.329862	0.976803	0.848565	1.12442	0.743768	1.00098	0.861487	1.16306	0.989773	1867	0.979836	0.951179	1.00936	0.178618	0.980268	0.951599	1.0098	0.188202	non cancer 1598	tonsiltis
Low birthweight of child	NA	16273	3453	2924	1.10903	1.05731	1.16328	2.16e-05	0.999339	0.950824	1.05033	0.979208	1.03197	0.982824	1.08357	0.206212	1.15384	1.09758	1.21298	2.01e-08	1.03486	0.985857	1.08629	0.166223	0.987218	0.938974	1.03794	0.614794	1.00728	0.958979	1.05802	0.772281	1.07364	1.02066	1.12938	0.0059275	16273	1.00657	0.996596	1.01664	0.19753	1.00563	0.995547	1.01581	0.274981	NA	Low birthweight of child
bladder problem (not cancer)	non cancer 1201	1904	430	298	1.20904	1.05623	1.38395	0.0058942	1.05041	0.910644	1.21162	0.49962	1.17096	1.02124	1.34264	0.0237517	1.02765	0.885295	1.1929	0.719938	1.10386	0.96308	1.26522	0.155736	1.02446	0.887943	1.18197	0.740469	1.15902	1.01046	1.32943	0.0349667	0.998717	0.859611	1.16033	0.986609	1904	0.981613	0.954077	1.00995	0.201123	0.995898	0.967961	1.02464	0.777068	non cancer 1201	bladder problem (not cancer)
sciatica	non cancer 1476	2280	503	373	1.11782	0.989313	1.26301	0.0738477	0.972606	0.85491	1.10651	0.672969	1.0272	0.906114	1.16447	0.674935	1.01371	0.887815	1.15745	0.840537	1.0164	0.898361	1.14994	0.796233	0.951254	0.83586	1.08258	0.448797	1.01067	0.891294	1.14604	0.868534	0.961232	0.841128	1.09849	0.561494	2280	0.983634	0.958472	1.00946	0.212002	0.992989	0.967587	1.01906	0.594616	non cancer 1476	sciatica
fracture wrist / colles fracture	non cancer 1637	529	110	85	1.02048	0.789811	1.31852	0.876767	0.851356	0.646356	1.12137	0.252227	1.16901	0.910963	1.50016	0.219758	1.00363	0.76188	1.32209	0.979435	1.07891	0.833145	1.39717	0.564698	0.859064	0.651953	1.13197	0.280454	1.19047	0.927324	1.52829	0.171316	1.0412	0.789214	1.37364	0.775206	529	1.03523	0.980009	1.09356	0.215734	1.03127	0.976257	1.08937	0.270987	non cancer 1637	fracture wrist / colles fracture
other neurological problem	non cancer 1434	1058	220	190	1.10872	0.922215	1.33295	0.272079	1.0375	0.857181	1.25574	0.705502	1.13788	0.946488	1.36797	0.169232	1.17953	0.973931	1.42854	0.0910874	1.06269	0.882416	1.2798	0.521463	1.0219	0.843849	1.23753	0.824458	1.13088	0.940403	1.35993	0.191206	1.1365	0.937048	1.37842	0.193736	1058	1.02417	0.985976	1.06384	0.218094	1.02573	0.987476	1.06546	0.190188	non cancer 1434	other neurological problem
measles / morbillivirus	non cancer 1568	852	181	122	1.11718	0.912065	1.36842	0.284331	1.10903	0.901865	1.36378	0.326628	1.16966	0.956072	1.43097	0.127675	0.940813	0.749965	1.18023	0.597889	1.16897	0.952221	1.43506	0.135674	1.10796	0.900418	1.36334	0.332656	1.18935	0.971924	1.45541	0.0922741	0.980629	0.780878	1.23148	0.866331	852	0.974204	0.932569	1.0177	0.240869	0.973882	0.932262	1.01736	0.234988	non cancer 1568	measles / morbillivirus
peritonitis	non cancer 1190	798	181	131	1.1511	0.937633	1.41317	0.178736	1.00704	0.810847	1.2507	0.949415	0.993835	0.80208	1.23143	0.954911	1.02696	0.82085	1.28482	0.815952	1.18653	0.964688	1.45938	0.105326	1.01717	0.818773	1.26363	0.877798	0.995877	0.803504	1.23431	0.969905	1.03131	0.823293	1.2919	0.788495	798	0.973766	0.931225	1.01825	0.243426	0.968086	0.925794	1.01231	0.154698	non cancer 1190	peritonitis
back pain	non cancer 1534	1308	268	231	1.04558	0.887212	1.23222	0.594772	0.947707	0.798385	1.12496	0.539222	1.05396	0.894244	1.24221	0.530766	1.11756	0.941798	1.32613	0.202966	1.00219	0.848909	1.18315	0.979386	0.94383	0.794883	1.12069	0.509439	1.04833	0.889209	1.23593	0.574128	1.07874	0.908112	1.28142	0.388267	1308	1.01889	0.984407	1.05458	0.286742	1.02062	0.986084	1.05638	0.245152	non cancer 1534	back pain
eye/eyelid problem	non cancer 1242	2067	446	334	1.03466	0.910581	1.17565	0.601125	0.939166	0.821591	1.07357	0.357704	0.946905	0.830172	1.08005	0.416359	0.950397	0.827349	1.09174	0.472028	1.01378	0.89102	1.15345	0.835392	0.928141	0.811745	1.06123	0.275376	0.963084	0.844139	1.09879	0.575981	0.979394	0.851859	1.12602	0.769896	2067	0.985845	0.958956	1.01349	0.312308	0.997846	0.970629	1.02583	0.878519	non cancer 1242	eye/eyelid problem
breast cysts	non cancer 1367	1745	352	301	1.03491	0.896726	1.1944	0.63884	1.01608	0.877365	1.17673	0.831311	1.09882	0.953321	1.26652	0.193481	1.09373	0.941711	1.2703	0.240617	1.08079	0.935298	1.24893	0.292229	1.03076	0.889864	1.19396	0.686244	1.0941	0.949054	1.26132	0.215198	1.08734	0.935286	1.26411	0.275937	1745	1.01546	0.985259	1.04658	0.319312	1.0056	0.975695	1.03642	0.716924	non cancer 1367	breast cysts
joint disorder	non cancer 1295	1252	281	214	1.19707	1.01435	1.41271	0.0332871	1.08729	0.915039	1.29196	0.341601	1.02127	0.858442	1.21497	0.812293	1.1164	0.934291	1.334	0.225549	1.0805	0.913861	1.27753	0.364943	1.05373	0.886421	1.25261	0.553	1.02699	0.862738	1.22252	0.764529	1.12194	0.937828	1.3422	0.208347	1252	0.983506	0.949671	1.01855	0.351765	1.00676	0.972128	1.04263	0.705909	non cancer 1295	joint disorder
colitis/not crohns or ulcerative colitis	non cancer 1459	617	109	103	0.945539	0.734936	1.21649	0.663125	1.24091	0.977174	1.57582	0.07663	1.20132	0.946798	1.52425	0.131057	1.10327	0.854089	1.42515	0.451777	0.956746	0.742155	1.23338	0.732928	1.25122	0.984987	1.58942	0.0663463	1.18191	0.931188	1.50015	0.169464	1.06853	0.825963	1.38234	0.613861	617	1.02394	0.973755	1.07672	0.356113	1.0151	0.965345	1.06742	0.55888	non cancer 1459	colitis/not crohns or ulcerative colitis
dry eyes	non cancer 1529	523	128	92	1.40202	1.08193	1.81681	0.0106032	1.18508	0.899615	1.56112	0.227181	1.12223	0.851837	1.47845	0.412283	1.29645	0.978752	1.71727	0.0702566	1.40898	1.08494	1.82979	0.0101272	1.19409	0.905973	1.57383	0.207998	1.11243	0.843915	1.46637	0.449685	1.2509	0.942686	1.65988	0.120887	523	0.97467	0.922438	1.02986	0.361251	0.96696	0.915141	1.02171	0.231856	non cancer 1529	dry eyes
fibromyalgia	non cancer 1542	591	139	104	1.23765	0.976569	1.56854	0.0777556	1.0411	0.809406	1.33912	0.753811	0.922698	0.712993	1.19408	0.540806	1.16127	0.899211	1.4997	0.251868	1.04425	0.821862	1.3268	0.723082	1.00519	0.780877	1.29394	0.967946	0.913548	0.705333	1.18323	0.493253	1.07342	0.829492	1.38907	0.590117	591	0.976897	0.929057	1.0272	0.361549	0.999404	0.950462	1.05087	0.98144	non cancer 1542	fibromyalgia
kidney stone/ureter stone/bladder stone	non cancer 1197	1082	228	177	1.07706	0.90025	1.2886	0.417123	1.12784	0.941769	1.35067	0.190941	0.96071	0.797856	1.15681	0.672327	1.02501	0.845629	1.24244	0.801291	1.00087	0.835096	1.19955	0.992511	1.09551	0.914325	1.31261	0.32268	0.959818	0.796884	1.15607	0.665682	1.01291	0.83467	1.22922	0.896626	1082	0.982701	0.94627	1.02053	0.365249	0.99649	0.959548	1.03485	0.855226	non cancer 1197	kidney stone/ureter stone/bladder stone
cervical spondylosis	non cancer 1478	2067	493	384	1.34484	1.18081	1.53166	8.03e-06	1.16734	1.01758	1.33913	0.027185	1.03242	0.897455	1.18767	0.655361	1.31082	1.14141	1.50537	0.0001265	1.19749	1.05	1.3657	0.0071965	1.1481	1.00028	1.31775	0.0495261	0.986342	0.857002	1.1352	0.847935	1.15467	1.00434	1.32751	0.0432976	2067	0.987689	0.961395	1.0147	0.368193	0.987316	0.961033	1.01432	0.353789	non cancer 1478	cervical spondylosis
meningitis	non cancer 1247	958	200	180	0.984021	0.816094	1.1865	0.866013	0.847479	0.694753	1.03378	0.102611	0.852781	0.701064	1.03733	0.111093	1.08317	0.893324	1.31336	0.416444	0.924134	0.764932	1.11647	0.413411	0.83175	0.681674	1.01487	0.0695778	0.851063	0.699455	1.03553	0.107143	1.06798	0.879659	1.29661	0.506383	958	1.0184	0.978514	1.05992	0.371044	1.0292	0.988885	1.07115	0.158035	non cancer 1247	meningitis
tuberculosis (tb)	non cancer 1440	1233	261	231	1.03593	0.876034	1.22501	0.679846	0.937268	0.78594	1.11773	0.470841	0.922742	0.775916	1.09735	0.363165	1.11581	0.938157	1.3271	0.215536	1.02011	0.861314	1.20818	0.817604	0.942759	0.79024	1.12471	0.512681	0.902487	0.758506	1.0738	0.247252	1.05353	0.884515	1.25483	0.558909	1233	1.01601	0.980676	1.05261	0.379198	1.0069	0.971889	1.04318	0.703257	non cancer 1440	tuberculosis (tb)
fracture lower leg / ankle	non cancer 1651	766	183	125	1.20145	0.977716	1.47638	0.0808728	0.896698	0.714722	1.12501	0.346096	0.98229	0.789789	1.22171	0.872434	1.02852	0.818415	1.29256	0.809399	1.1578	0.939758	1.42644	0.168711	0.878839	0.699972	1.10341	0.265965	1.02062	0.820043	1.27025	0.854942	1.10229	0.875709	1.38749	0.406811	766	0.979991	0.936316	1.0257	0.38487	1.004	0.959251	1.05083	0.863885	non cancer 1651	fracture lower leg / ankle
stroke	non cancer 1081	2483	583	471	1.26339	1.12317	1.42111	9.81e-05	0.97807	0.860522	1.11168	0.73429	1.01419	0.895411	1.14873	0.8245	1.24182	1.09674	1.40609	0.0006336	1.07155	0.951196	1.20714	0.25559	0.941623	0.827938	1.07092	0.359514	0.977947	0.86288	1.10836	0.726976	1.10183	0.971833	1.24923	0.130035	2483	0.989364	0.965453	1.01387	0.391624	0.999896	0.975731	1.02466	0.993375	non cancer 1081	stroke
nasal polyps	non cancer 1417	678	130	115	1.09193	0.860366	1.38582	0.469537	1.21944	0.963135	1.54395	0.0993557	1.34289	1.06939	1.68634	0.0111677	1.1951	0.934212	1.52883	0.15607	1.09759	0.863089	1.39582	0.447643	1.22026	0.963488	1.54547	0.09865	1.33905	1.06599	1.68205	0.0121007	1.18898	0.928223	1.52299	0.170581	678	1.02029	0.972458	1.07048	0.412199	1.01786	0.970139	1.06793	0.469918	non cancer 1417	nasal polyps
pernicious anaemia	non cancer 1331	1049	235	204	1.22145	1.01809	1.46542	0.0313201	0.976012	0.801884	1.18795	0.808644	1.06685	0.883105	1.28882	0.502236	1.29033	1.06832	1.55848	0.0081445	1.14932	0.956189	1.38145	0.138153	0.973812	0.799695	1.18584	0.791748	1.03687	0.857815	1.2533	0.708152	1.17459	0.971013	1.42084	0.0975018	1049	1.01565	0.977891	1.05488	0.421669	1.00826	0.970771	1.0472	0.67046	non cancer 1331	pernicious anaemia
miscarriage	non cancer 1559	944	187	136	0.878797	0.727403	1.0617	0.180459	0.892297	0.736856	1.08053	0.243246	0.870424	0.719472	1.05305	0.153261	0.794935	0.645365	0.979171	0.0309337	0.937279	0.774387	1.13443	0.506036	0.903686	0.746028	1.09466	0.300501	0.875982	0.723865	1.06007	0.173636	0.819651	0.664731	1.01068	0.0627958	944	0.98334	0.943246	1.02514	0.428907	0.976038	0.936242	1.01753	0.25346	non cancer 1559	miscarriage
rheumatoid arthritis	non cancer 1464	3590	814	674	1.24149	1.12419	1.37102	1.94e-05	1.00719	0.905257	1.12061	0.895241	1.11542	1.00673	1.23585	0.036778	1.27141	1.14565	1.41098	6.23e-06	1.14019	1.03133	1.26054	0.0103874	0.992358	0.891659	1.10443	0.888245	1.08248	0.976621	1.19981	0.131187	1.1662	1.0498	1.29551	0.0041587	3590	1.00835	0.987741	1.02939	0.430015	1.009	0.988381	1.03005	0.394945	non cancer 1464	rheumatoid arthritis
Fracture outcome	NA	18142	3630	3310	1.10356	1.01556	1.19917	0.0201136	1.04651	0.961682	1.13883	0.291838	0.998701	0.920568	1.08346	0.975046	1.05407	0.968561	1.14712	0.222491	1.03548	0.951579	1.12679	0.418641	1.03164	0.947287	1.1235	0.474197	0.980806	0.903392	1.06485	0.644068	1.0166	0.933086	1.10758	0.706623	18142	0.993508	0.97715	1.01014	0.441978	0.998442	0.981512	1.01566	0.858168	NA	Fracture outcome
peripheral vascular disease	non cancer 1067	525	120	99	1.33908	1.03267	1.73642	0.0276319	1.23693	0.945781	1.61769	0.120451	1.04216	0.78932	1.376	0.770826	1.33791	1.01875	1.75706	0.036297	1.37153	1.05517	1.78274	0.0182078	1.25572	0.959813	1.64287	0.0967456	1.02586	0.776688	1.35496	0.857285	1.25684	0.955471	1.65327	0.102186	525	0.979886	0.927928	1.03475	0.464805	0.96374	0.912638	1.0177	0.183956	non cancer 1067	peripheral vascular disease
migraine	non cancer 1265	10497	2137	1756	1.02205	0.963722	1.08391	0.466937	0.991453	0.933586	1.05291	0.779658	1.01754	0.959102	1.07953	0.564514	1.02561	0.963844	1.09132	0.424943	1.02783	0.968385	1.09093	0.366467	0.988084	0.930116	1.04966	0.697542	1.0254	0.966242	1.08818	0.40808	1.02813	0.965684	1.09462	0.385526	10497	1.00466	0.992175	1.0173	0.46634	1.00495	0.992467	1.0176	0.438597	non cancer 1265	migraine
nasal/sinus disorder	non cancer 1413	879	193	142	1.21622	0.995497	1.48589	0.0553864	1.11423	0.90489	1.37199	0.308349	1.1899	0.972197	1.45635	0.0917001	1.09218	0.878824	1.35734	0.426518	1.18781	0.970179	1.45426	0.0955526	1.11408	0.904306	1.37251	0.310125	1.18836	0.970439	1.45523	0.094981	1.07857	0.866681	1.34227	0.497901	879	0.985538	0.944806	1.02803	0.498757	0.988295	0.947449	1.0309	0.584571	non cancer 1413	nasal/sinus disorder
duodenal ulcer	non cancer 1457	686	159	130	1.17849	0.945156	1.46943	0.144582	0.824327	0.642896	1.05696	0.127703	1.03039	0.818907	1.2965	0.798367	1.188	0.941455	1.4991	0.146604	1.08533	0.868308	1.35659	0.4719	0.805848	0.627603	1.03472	0.0905647	1.01607	0.806877	1.27949	0.892204	1.11561	0.88234	1.41055	0.360671	686	1.01594	0.969564	1.06454	0.507064	1.02113	0.974518	1.06998	0.380368	non cancer 1457	duodenal ulcer
pneumonia	non cancer 1398	3290	662	564	1.03204	0.929315	1.14613	0.555458	1.08361	0.975184	1.20409	0.135481	1.03588	0.932381	1.15087	0.511585	1.07759	0.965712	1.20243	0.181491	1.03805	0.933754	1.15399	0.489409	1.08275	0.974141	1.20346	0.140428	1.03695	0.933157	1.15228	0.500146	1.07449	0.962185	1.1999	0.202103	3290	1.00599	0.984158	1.02831	0.593556	1.00513	0.983317	1.02743	0.647438	non cancer 1398	pneumonia
epilepsy	non cancer 1264	1885	427	328	1.17018	1.02411	1.33708	0.0208791	0.919239	0.795552	1.06216	0.253398	1.02164	0.889337	1.17362	0.762243	1.09484	0.948823	1.26334	0.214718	1.06662	0.932065	1.2206	0.34854	0.89923	0.777994	1.03936	0.150564	1.01175	0.880446	1.16263	0.869195	1.02662	0.888803	1.1858	0.720948	1885	0.992433	0.964719	1.02094	0.599136	0.998707	0.970818	1.0274	0.928659	non cancer 1264	epilepsy
gynaecological disorder (not cancer)	non cancer 1348	772	172	131	1.12088	0.910786	1.37944	0.281217	0.925064	0.740753	1.15524	0.492025	0.980298	0.789836	1.21669	0.856734	1.0391	0.83081	1.2996	0.736852	1.08222	0.877528	1.33466	0.460107	0.918124	0.73499	1.14689	0.451709	0.97602	0.786172	1.21172	0.825926	1.00449	0.801669	1.25861	0.968973	772	0.988139	0.944819	1.03344	0.601885	0.990231	0.946819	1.03563	0.667758	non cancer 1348	gynaecological disorder (not cancer)
joint pain	non cancer 1537	857	176	135	0.976043	0.79905	1.19224	0.812242	0.993347	0.810899	1.21684	0.948593	0.930215	0.758309	1.14109	0.487735	0.94599	0.762193	1.17411	0.614436	0.910333	0.743405	1.11474	0.363359	0.981441	0.80071	1.20297	0.856832	0.940343	0.766136	1.15416	0.556246	0.948487	0.763131	1.17886	0.633556	857	0.988855	0.947532	1.03198	0.606811	1.00423	0.96227	1.04803	0.846154	non cancer 1537	joint pain
chickenpox	non cancer 1571	1004	194	156	1.05326	0.869114	1.27643	0.596617	1.10919	0.915353	1.34408	0.290296	1.25968	1.04837	1.51358	0.0137334	1.03522	0.843932	1.26987	0.739811	1.12093	0.92302	1.36127	0.24941	1.11894	0.92288	1.35666	0.252854	1.27272	1.05897	1.52962	0.0101459	1.06548	0.867754	1.30825	0.544795	1004	1.0095	0.969779	1.05085	0.644357	1.00399	0.96449	1.04511	0.845734	non cancer 1571	chickenpox
crohns disease	non cancer 1462	797	173	145	1.3532	1.08975	1.68033	0.0061806	1.23107	0.983504	1.54096	0.0695556	1.36512	1.09945	1.69499	0.004823	1.37277	1.09493	1.72111	0.0060321	1.35025	1.08503	1.6803	0.007114	1.24895	0.997464	1.56384	0.0526395	1.30399	1.04953	1.62016	0.0165561	1.22906	0.978907	1.54314	0.07567	797	1.00938	0.966042	1.05465	0.676804	0.986633	0.944275	1.03089	0.547767	non cancer 1462	crohns disease
Still birth	NA	6022	1374	1086	1.20905	1.11716	1.30851	2.52e-06	1.00282	0.921617	1.09118	0.947896	1.04956	0.966912	1.13927	0.247721	1.17106	1.07668	1.2737	0.00023	1.11366	1.02776	1.20673	0.0085707	0.995244	0.914179	1.0835	0.912425	1.01489	0.934428	1.10227	0.725869	1.07223	0.984804	1.16742	0.108024	6022	0.996808	0.98059	1.01329	0.702441	0.995686	0.979321	1.01232	0.609101	NA	Still birth
cin/pre-cancer cells cervix	cancer 1072	1607	349	262	1.14514	0.988997	1.32594	0.0699758	0.942269	0.805914	1.1017	0.455902	1.11252	0.959855	1.28947	0.156798	1.0484	0.894631	1.2286	0.559156	1.13616	0.979608	1.31773	0.0914827	0.949081	0.811305	1.11025	0.513718	1.09145	0.941231	1.26564	0.24675	0.996837	0.849733	1.16941	0.968977	1607	0.99486	0.964105	1.0266	0.7477	0.987459	0.956933	1.01896	0.430863	cancer 1072	cin/pre-cancer cells cervix
hyperthyroidism/thyrotoxicosis	non cancer 1225	2879	583	481	1.00393	0.89851	1.12172	0.944726	1.01543	0.907165	1.13662	0.790078	1.01602	0.908962	1.13568	0.779693	1.02242	0.909417	1.14946	0.710632	1.00971	0.902726	1.12938	0.865662	1.02202	0.912807	1.14431	0.705567	1.00166	0.895917	1.11989	0.976711	0.979945	0.870899	1.10264	0.736427	2879	1.00358	0.980416	1.0273	0.763944	0.994463	0.971504	1.01796	0.64124	non cancer 1225	hyperthyroidism/thyrotoxicosis
bronchitis	non cancer 1412	1900	410	338	1.21442	1.05779	1.39424	0.005826	1.20397	1.04584	1.38599	0.0097662	1.12052	0.972493	1.29109	0.115449	1.23188	1.06543	1.42434	0.0048661	1.15757	1.00688	1.33082	0.0397511	1.19215	1.03536	1.37269	0.0145651	1.11029	0.963305	1.27971	0.148734	1.20412	1.04047	1.39349	0.0126885	1900	1.00409	0.975878	1.03313	0.778729	1.01027	0.981876	1.03948	0.482488	non cancer 1412	bronchitis
varicose veins	non cancer 1494	1087	240	180	1.1179	0.935477	1.3359	0.220127	1.02265	0.848961	1.23188	0.813529	1.01749	0.846492	1.22302	0.853493	1.06828	0.881059	1.29527	0.501678	1.20535	1.007	1.44277	0.041749	1.06189	0.881194	1.27964	0.528033	0.998289	0.829976	1.20073	0.985497	1.04285	0.859087	1.26592	0.671383	1087	0.994598	0.956926	1.03375	0.783336	0.972326	0.935498	1.0106	0.154283	non cancer 1494	varicose veins
pleurisy	non cancer 1125	870	196	156	1.13225	0.931088	1.37687	0.213296	0.9545	0.774973	1.17562	0.66135	0.910387	0.739129	1.12133	0.377236	1.09973	0.893172	1.35406	0.370445	1.13701	0.933222	1.38529	0.202604	0.960491	0.779621	1.18332	0.704915	0.900379	0.730799	1.10931	0.324306	1.05464	0.85509	1.30075	0.61911	870	0.994276	0.953076	1.03726	0.790353	0.986039	0.945181	1.02866	0.514959	non cancer 1125	pleurisy
benign breast lump	non cancer 1666	1335	286	207	1.0401	0.885906	1.22113	0.631062	0.973765	0.824212	1.15045	0.754655	1.01661	0.863782	1.19648	0.842889	0.960676	0.805777	1.14535	0.654729	1.08298	0.920894	1.27359	0.335191	0.992228	0.839539	1.17269	0.927082	1.01067	0.858419	1.18993	0.898597	0.948514	0.794742	1.13204	0.558059	1335	0.995361	0.961338	1.03059	0.793275	0.984458	0.950809	1.0193	0.377373	non cancer 1666	benign breast lump
muscle or soft tissue injuries	non cancer 1406	1285	285	223	1.17372	0.996699	1.38219	0.0548118	1.05864	0.892612	1.25555	0.51264	1.01473	0.85541	1.20372	0.866749	1.1232	0.943298	1.3374	0.192049	1.12261	0.951591	1.32436	0.170202	1.04348	0.879624	1.23786	0.625302	1.02266	0.861916	1.21337	0.797344	1.13202	0.949576	1.34952	0.166674	1285	0.995607	0.961498	1.03093	0.804504	1.00756	0.97304	1.0433	0.672021	non cancer 1406	muscle or soft tissue injuries
urinary tract infection/kidney infection	non cancer 1196	1504	304	252	0.966474	0.830528	1.12467	0.659283	0.960878	0.823366	1.12136	0.612543	0.924006	0.791993	1.07802	0.314974	0.974743	0.830637	1.14385	0.753966	0.96624	0.829106	1.12606	0.660111	0.955925	0.818822	1.11599	0.568215	0.926101	0.793614	1.08071	0.329727	0.979932	0.834238	1.15107	0.805032	1504	0.996407	0.964667	1.02919	0.827467	0.999121	0.967295	1.03199	0.95754	non cancer 1196	urinary tract infection/kidney infection
other joint disorder	non cancer 1467	1466	331	271	1.27684	1.09365	1.49072	0.001982	1.11967	0.95182	1.31713	0.172534	1.08316	0.920918	1.27399	0.334589	1.27582	1.08399	1.5016	0.003388	1.19832	1.02464	1.40145	0.0235328	1.09403	0.929401	1.28781	0.280121	1.08788	0.924627	1.27996	0.309938	1.26867	1.0766	1.49502	0.0044949	1466	0.996718	0.964869	1.02962	0.842734	1.01039	0.978099	1.04374	0.532938	non cancer 1467	other joint disorder
mania/bipolar disorder/manic depression	non cancer 1291	726	155	133	1.0954	0.881741	1.36083	0.410446	0.96365	0.767122	1.21053	0.750347	0.970729	0.77501	1.21587	0.79595	1.14504	0.913295	1.43558	0.24044	0.954973	0.766552	1.18971	0.681169	0.921515	0.733047	1.15844	0.483828	0.995214	0.793662	1.24795	0.966855	1.14874	0.914621	1.44279	0.233061	726	1.00378	0.959471	1.05014	0.869795	1.03535	0.989641	1.08316	0.131562	non cancer 1291	mania/bipolar disorder/manic depression
colon cancer/sigmoid cancer	cancer 1022	656	136	122	1.02703	0.81478	1.29457	0.821365	1.09983	0.871762	1.38755	0.422255	0.847582	0.663462	1.0828	0.185705	1.1283	0.888824	1.43229	0.321335	1.05415	0.834684	1.33133	0.657905	1.11013	0.879634	1.40102	0.378918	0.845924	0.661897	1.08112	0.181266	1.11272	0.874699	1.4155	0.384426	656	0.996802	0.949062	1.04694	0.898216	0.989228	0.941851	1.03899	0.665372	cancer 1022	colon cancer/sigmoid cancer
basal cell carcinoma	cancer 1061	2576	512	406	0.897277	0.79913	1.00748	0.0666611	0.917183	0.81535	1.03173	0.149946	0.904975	0.805615	1.01659	0.0924279	0.87839	0.775877	0.994448	0.0405662	0.983009	0.874409	1.1051	0.77418	0.933261	0.829393	1.05014	0.25123	0.924473	0.822743	1.03878	0.186733	0.926563	0.817602	1.05004	0.232108	2576	0.998664	0.973734	1.02423	0.917468	0.991356	0.966608	1.01674	0.500874	cancer 1061	basal cell carcinoma
appendicitis	non cancer 1502	2150	454	363	1.05623	0.929254	1.20055	0.40251	1.017	0.891383	1.16033	0.802084	0.987601	0.866162	1.12607	0.852152	1.0689	0.932741	1.22493	0.337842	1.07716	0.946319	1.2261	0.260605	1.0232	0.896469	1.16784	0.733922	0.992282	0.869808	1.132	0.908231	1.07535	0.937348	1.23368	0.299871	2150	0.998673	0.971629	1.02647	0.924473	0.997046	0.970046	1.0248	0.832724	non cancer 1502	appendicitis
allergy/hypersensitivity/anaphylaxis	non cancer 1374	2184	446	364	1.08847	0.957232	1.23769	0.195944	1.11014	0.974966	1.26404	0.114732	1.11663	0.98226	1.26938	0.0917223	1.08407	0.946383	1.24179	0.244097	1.05897	0.930127	1.20565	0.386691	1.09234	0.95908	1.24412	0.183331	1.13137	0.995064	1.28634	0.0595045	1.11585	0.97341	1.27913	0.115667	2184	1.00115	0.974613	1.0284	0.933316	1.01385	0.986978	1.04145	0.315583	non cancer 1374	allergy/hypersensitivity/anaphylaxis
thyroid problem (not cancer)	non cancer 1224	1013	207	190	1.0611	0.879343	1.28043	0.536131	1.17952	0.979123	1.42092	0.0822245	0.88825	0.728457	1.08309	0.241547	1.19857	0.988921	1.45267	0.0648294	1.02132	0.844741	1.23481	0.827575	1.162	0.963912	1.40081	0.115358	0.891897	0.731111	1.08804	0.259315	1.19861	0.987595	1.45472	0.0667047	1013	1.00054	0.962106	1.04052	0.978346	1.0093	0.970525	1.04962	0.643303	non cancer 1224	thyroid problem (not cancer)
gastric/stomach ulcers	non cancer 1142	1405	313	255	1.1791	1.00765	1.37973	0.0398771	1.0035	0.849137	1.18591	0.967346	1.05132	0.893684	1.23675	0.545978	1.17393	0.994529	1.38569	0.05807	1.04809	0.894213	1.22844	0.562058	0.977712	0.827055	1.15581	0.791779	1.02774	0.873298	1.2095	0.741874	1.09208	0.924046	1.29067	0.301454	1405	0.999647	0.967494	1.03287	0.983116	1.0101	0.977608	1.04367	0.546975	non cancer 1142	gastric/stomach ulcers
skin cancer	cancer 1003	726	159	135	1.22911	0.983235	1.53648	0.0700589	1.14726	0.909995	1.44638	0.245185	1.12853	0.897733	1.41866	0.300285	1.28038	1.01454	1.61588	0.0373841	1.19806	0.956655	1.50038	0.115484	1.15156	0.913112	1.45229	0.233206	1.09049	0.867104	1.37142	0.458872	1.17991	0.933533	1.49131	0.166226	726	1.00035	0.955377	1.04743	0.988272	0.987242	0.942863	1.03371	0.584252	cancer 1003	skin cancer

## Sheet: Sup. Table 2 - VB associations
Health outcome	BioBank code	N cases	N cases early	N cases late	Early OR	Early lower 95% CI	Early upper 95% CI	Early p-value	Early adjusted OR	Early adj. lower 95% CI	Early adj. upper 95% CI	Early adj. p-value	Late OR	Late lower 95% CI	Late upper 95% CI	Late p-value	Late adjusted OR	Late adj. lower 95% CI	Late adj. upper 95% CI	Late adj. p-value	Health outcome
skin cancer	cancer 1003	650	19	29	0.797746	0.504599	1.2612	0.333565	0.823476	0.520411	1.30303	0.406819	0.876563	0.603101	1.27402	0.48983	0.925737	0.635963	1.34754	0.687069	skin cancer
colon cancer/sigmoid cancer	cancer 1022	812	28	23	0.975262	0.667757	1.42437	0.89687	0.920323	0.625411	1.3543	0.673564	0.577524	0.380996	0.875429	0.0096848	0.590227	0.388939	0.895686	0.0132232	colon cancer/sigmoid cancer
bladder cancer	cancer 1035	752	34	33	1.32235	0.935407	1.86934	0.113663	1.30085	0.919209	1.84094	0.137671	0.917529	0.646127	1.30293	0.630481	0.970617	0.682523	1.38032	0.86816	bladder cancer
prostate cancer	cancer 1044	3017	119	118	1.24254	1.03085	1.4977	0.0226784	1.23748	1.02609	1.49241	0.0257803	0.867961	0.720195	1.04605	0.136959	0.824526	0.683634	0.994455	0.0435743	prostate cancer
testicular cancer	cancer 1045	774	43	54	1.22583	0.899323	1.67089	0.197566	1.28473	0.941357	1.75337	0.114309	1.12717	0.853142	1.48922	0.399579	1.09693	0.828941	1.45156	0.517421	testicular cancer
malignant melanoma	cancer 1059	1378	57	74	1.07525	0.823226	1.40443	0.594423	1.04187	0.795278	1.36492	0.765956	1.00824	0.796333	1.27653	0.945675	0.990218	0.781221	1.25513	0.935227	malignant melanoma
basal cell carcinoma	cancer 1061	1652	51	99	0.82589	0.623842	1.09337	0.181429	0.834925	0.630216	1.10613	0.208698	1.16549	0.94949	1.43063	0.143088	1.01023	0.821986	1.24157	0.922963	basal cell carcinoma
obesity	NA	50000	2914	1930	1.52344	1.45477	1.59536	0	1.57919	1.5068	1.65506	0	0.580497	0.552141	0.61031	0	0.624098	0.593263	0.656537	0	obesity
intel_outcome	NA	2089	84	96	0.933306	0.74758	1.16517	0.542069	1.00527	0.800367	1.26262	0.963967	0.763641	0.620447	0.939884	0.0109221	0.965146	0.779854	1.19446	0.744287	intel_outcome
FEV_outcome	NA	10015	416	545	0.976319	0.882533	1.08007	0.641843	0.958853	0.865197	1.06265	0.422982	0.929894	0.850902	1.01622	0.108539	1.00918	0.922195	1.10438	0.842428	FEV_outcome
sleep_outcome	NA	2386	178	127	1.98871	1.6943	2.33428	0	1.93774	1.63489	2.29668	2.35e-14	0.894412	0.744572	1.07441	0.232933	1.07692	0.889383	1.304	0.447778	sleep_outcome
fracture_outcome	NA	7377	341	500	0.888174	0.770354	1.02401	0.102429	0.881389	0.76299	1.01816	0.086261	0.934932	0.82915	1.05421	0.272089	0.955043	0.84512	1.07926	0.460928	fracture_outcome
height_outcome	NA	11315	617	619	1.45084	1.33265	1.57951	0	1.39221	1.2414	1.56135	1.55e-08	1.03315	0.950007	1.12356	0.446156	0.996404	0.892771	1.11207	0.948734	height_outcome
overall_health	NA	9598	620	553	1.57713	1.44876	1.71687	0	1.43744	1.3118	1.5751	7.55e-15	0.99937	0.914833	1.09172	0.988841	1.24627	1.1348	1.36869	4.12e-06	overall_health
hypertension	non cancer 1065	58530	2664	2625	1.24944	1.19033	1.31148	0	1.1115	1.05657	1.16929	4.36e-05	0.771113	0.736627	0.807215	0	0.912845	0.870426	0.95733	0.0001725	hypertension
heart/cardiac problem	non cancer 1066	693	31	41	1.15212	0.802027	1.65504	0.443532	1.11733	0.776871	1.607	0.549618	1.10613	0.805262	1.51942	0.53343	1.13639	0.825886	1.56363	0.432343	heart/cardiac problem
essential hypertension	non cancer 1072	875	32	29	0.976393	0.684773	1.3922	0.894998	0.949005	0.664675	1.35496	0.773288	0.642691	0.443235	0.931904	0.0196996	0.762491	0.525152	1.10709	0.154083	essential hypertension
angina	non cancer 1074	9115	445	357	1.44475	1.30744	1.59648	5.15e-13	1.38792	1.25371	1.53649	2.65e-10	0.804513	0.721508	0.897068	9.04e-05	0.942193	0.843623	1.05228	0.290899	angina
heart attack/myocardial infarction	non cancer 1075	7831	361	294	1.31773	1.18105	1.47023	7.88e-07	1.26457	1.13152	1.41327	3.49e-05	0.752548	0.668019	0.847774	2.92e-06	0.87854	0.778815	0.991034	0.0351596	heart attack/myocardial infarction
heart arrhythmia	non cancer 1077	1205	52	76	1.15288	0.871392	1.5253	0.319201	1.12855	0.852211	1.4945	0.398684	1.22969	0.97295	1.55419	0.0835431	1.22923	0.971279	1.5557	0.0858879	heart arrhythmia
heart valve problem/heart murmur	non cancer 1078	1156	41	64	0.872214	0.637532	1.19328	0.39257	0.873213	0.637778	1.19556	0.397688	0.993707	0.770975	1.28079	0.961116	0.984835	0.763197	1.27084	0.906482	heart valve problem/heart murmur
stroke	non cancer 1081	3344	141	140	1.15941	0.977044	1.37581	0.0902611	1.11023	0.93419	1.31943	0.235178	0.826545	0.696538	0.980817	0.0291216	0.91837	0.772876	1.09126	0.333219	stroke
transient ischaemic attack (tia)	non cancer 1082	860	33	36	1.11198	0.783639	1.57789	0.552192	1.08146	0.761409	1.53605	0.661795	0.869643	0.621842	1.21619	0.414371	0.902278	0.644392	1.26337	0.549331	transient ischaemic attack (tia)
pulmonary embolism +/- dvt	non cancer 1093	1622	67	87	1.0686	0.835171	1.36728	0.597741	1.00147	0.780468	1.28504	0.99081	1.00517	0.808517	1.24966	0.962964	1.15589	0.928612	1.43878	0.194655	pulmonary embolism +/- dvt
deep venous thrombosis (dvt)	non cancer 1094	3488	149	155	1.08889	0.922071	1.28588	0.315522	1.00644	0.851346	1.18978	0.940088	0.816499	0.693845	0.960835	0.0146437	0.934709	0.793528	1.10101	0.418978	deep venous thrombosis (dvt)
asthma	non cancer 1111	21232	1047	1521	1.14313	1.06944	1.22189	8.33e-05	1.11223	1.04005	1.18942	0.00189	1.22286	1.15605	1.29354	2.24e-12	1.22286	1.15544	1.29422	3.57e-12	asthma
chronic obstructive airways disease/copd	non cancer 1112	695	28	24	1.13267	0.774577	1.6563	0.520535	1.13096	0.7698	1.66156	0.530644	0.695765	0.462361	1.04699	0.0819014	0.808567	0.535802	1.22019	0.311484	chronic obstructive airways disease/copd
emphysema/chronic bronchitis	non cancer 1113	3000	143	177	1.31373	1.10784	1.55789	0.0017033	1.32111	1.11154	1.57021	0.0015784	1.1744	1.00678	1.36993	0.0407599	1.34059	1.14666	1.56733	0.0002364	emphysema/chronic bronchitis
sleep apnoea	non cancer 1123	1066	62	50	1.36861	1.05688	1.77229	0.017336	1.0054	0.77117	1.31078	0.96823	0.80172	0.602596	1.06664	0.129239	1.04195	0.78026	1.39142	0.780622	sleep apnoea
pleurisy	non cancer 1125	644	32	34	1.23287	0.862273	1.76273	0.251117	1.27252	0.888975	1.82153	0.187869	0.954961	0.674805	1.35143	0.794771	0.955768	0.674279	1.35477	0.799369	pleurisy
spontaneous pneumothorax/recurrent pneumothorax	non cancer 1126	729	26	56	0.838376	0.565753	1.24237	0.379669	0.954081	0.64319	1.41524	0.815249	1.32405	1.00615	1.74239	0.0450943	1.18264	0.896902	1.5594	0.234498	spontaneous pneumothorax/recurrent pneumothorax
gastro-oesophageal reflux (gord) / gastric reflux	non cancer 1138	8630	392	486	1.11251	1.00244	1.23466	0.0448647	1.11869	1.00738	1.2423	0.0359511	0.999116	0.909557	1.09749	0.985268	1.0702	0.973578	1.17642	0.159915	gastro-oesophageal reflux (gord) / gastric reflux
oesophagitis/barretts oesophagus	non cancer 1139	762	39	34	1.31803	0.953056	1.82278	0.0950509	1.33229	0.962195	1.84473	0.0840068	0.830112	0.587582	1.17275	0.290906	0.849565	0.600506	1.20192	0.357055	oesophagitis/barretts oesophagus
gastric/stomach ulcers	non cancer 1142	1740	90	100	1.29068	1.04176	1.59909	0.0195848	1.29464	1.04361	1.60605	0.0188652	1.04514	0.852535	1.28125	0.670978	1.12079	0.912146	1.37716	0.2779	gastric/stomach ulcers
irritable bowel syndrome	non cancer 1154	2559	159	203	1.47233	1.251	1.73281	3.25e-06	1.48535	1.2611	1.74949	2.16e-06	1.3745	1.1884	1.58975	1.82e-05	1.33709	1.15498	1.54792	0.0001007	irritable bowel syndrome
infective/viral hepatitis	non cancer 1156	520	26	40	1.14486	0.769955	1.70232	0.50388	1.0756	0.722147	1.60204	0.719951	1.30255	0.941281	1.80248	0.110741	1.10658	0.795085	1.54011	0.548202	infective/viral hepatitis
cholelithiasis/gall stones	non cancer 1162	1587	68	77	1.14038	0.892617	1.45693	0.29322	1.09325	0.85485	1.39813	0.477473	0.928657	0.737346	1.16961	0.529427	1.0182	0.807542	1.2838	0.878812	cholelithiasis/gall stones
peritonitis	non cancer 1190	715	39	38	1.3866	1.0019	1.91901	0.0486723	1.36585	0.985733	1.89256	0.0609792	0.980193	0.705651	1.36155	0.905025	1.01472	0.729436	1.41156	0.930881	peritonitis
urinary tract infection/kidney infection	non cancer 1196	627	30	41	1.18496	0.819366	1.71368	0.36727	1.15666	0.798853	1.67474	0.440872	1.18265	0.859885	1.62658	0.302227	1.10537	0.802412	1.52272	0.539871	urinary tract infection/kidney infection
kidney stone/ureter stone/bladder stone	non cancer 1197	2375	114	133	1.18091	0.976395	1.42826	0.0865655	1.11711	0.922891	1.35219	0.255751	1.00122	0.839096	1.19467	0.989195	1.03192	0.864057	1.23239	0.728684	kidney stone/ureter stone/bladder stone
bladder problem (not cancer)	non cancer 1201	781	32	50	1.08762	0.761971	1.55243	0.643634	1.07756	0.754155	1.53966	0.681596	1.23117	0.922673	1.6428	0.157619	1.23056	0.920759	1.64461	0.16089	bladder problem (not cancer)
urinary frequency / incontinence	non cancer 1202	527	26	36	1.4049	0.944645	2.08941	0.0931925	1.40929	0.946141	2.09917	0.091476	1.38372	0.984063	1.94569	0.0618152	1.45183	1.03033	2.04576	0.0331104	urinary frequency / incontinence
prostate problem (not cancer)	non cancer 1207	727	28	36	1.06981	0.731716	1.56413	0.727684	1.08642	0.742363	1.58995	0.66964	1.00842	0.719961	1.41246	0.96109	0.989695	0.705489	1.38839	0.952175	prostate problem (not cancer)
testicular problems (not cancer)	non cancer 1214	590	35	49	1.42952	1.01319	2.01691	0.0418879	1.42732	1.01022	2.01664	0.043626	1.45279	1.08183	1.95096	0.0130335	1.4506	1.07801	1.95196	0.0140498	testicular problems (not cancer)
hyperthyroidism/thyrotoxicosis	non cancer 1225	602	27	32	1.10292	0.748251	1.62569	0.620687	1.11774	0.757381	1.64956	0.575102	0.951625	0.66531	1.36116	0.785986	0.966747	0.67479	1.38502	0.853731	hyperthyroidism/thyrotoxicosis
hypothyroidism/myxoedema	non cancer 1226	3105	165	177	1.38254	1.17905	1.62116	6.67e-05	1.31833	1.12327	1.54727	0.0007173	1.06707	0.915076	1.2443	0.407676	1.16579	0.998813	1.36067	0.0517825	hypothyroidism/myxoedema
eye/eyelid problem	non cancer 1242	1442	66	88	1.12221	0.874917	1.4394	0.363957	1.11022	0.864887	1.42514	0.411841	1.09189	0.878544	1.35705	0.428024	1.04273	0.837143	1.2988	0.708823	eye/eyelid problem
meningitis	non cancer 1247	881	32	45	0.818219	0.57396	1.16643	0.267423	0.790645	0.554055	1.12826	0.195386	0.843205	0.623737	1.1399	0.267538	0.835756	0.615495	1.13484	0.250328	meningitis
trapped nerve/compressed nerve	non cancer 1257	634	22	42	0.846083	0.551952	1.29696	0.443136	0.848863	0.55314	1.30269	0.453331	1.17341	0.85649	1.60761	0.319455	1.28892	0.939081	1.76909	0.116192	trapped nerve/compressed nerve
epilepsy	non cancer 1264	1701	101	106	1.38045	1.12657	1.69154	0.0018752	1.38598	1.12941	1.70084	0.0017771	1.05496	0.865098	1.28649	0.597132	1.06206	0.869717	1.29693	0.554766	epilepsy
migraine	non cancer 1265	2760	137	182	1.12532	0.945707	1.33904	0.18326	1.1491	0.964891	1.36847	0.118983	1.09648	0.941662	1.27675	0.235621	1.05246	0.903018	1.22663	0.512871	migraine
head injury	non cancer 1266	963	40	55	0.940739	0.684254	1.29336	0.706819	0.906527	0.6561	1.25254	0.551896	0.947806	0.720745	1.2464	0.701239	0.992178	0.75167	1.30964	0.955788	head injury
diabetic eye disease	non cancer 1276	516	28	20	1.3612	0.927427	1.99786	0.115221	1.12131	0.75941	1.65566	0.564726	0.6895	0.440036	1.08039	0.104686	0.843422	0.536659	1.32554	0.460366	diabetic eye disease
glaucoma	non cancer 1277	2330	98	126	1.18679	0.967091	1.45641	0.101084	1.20305	0.979752	1.47725	0.0776093	1.09019	0.909139	1.30731	0.351353	1.05151	0.875472	1.26293	0.591075	glaucoma
cataract	non cancer 1278	2586	120	152	1.32661	1.10084	1.59869	0.0029843	1.28321	1.06408	1.54747	0.0090519	1.18717	1.00495	1.40242	0.0435829	1.15593	0.977109	1.36749	0.0910392	cataract
retinal detachment	non cancer 1281	868	34	52	1.03112	0.730388	1.45568	0.861703	1.02514	0.725473	1.4486	0.888051	1.13954	0.859417	1.51096	0.364156	1.01732	0.764136	1.3544	0.906363	retinal detachment
depression	non cancer 1286	8321	487	630	1.366	1.24254	1.50172	1.1e-10	1.27813	1.16056	1.40761	6.21e-07	1.29012	1.18624	1.4031	2.72e-09	1.36387	1.25219	1.4855	1.08e-12	depression
anxiety/panic attacks	non cancer 1287	2099	113	176	1.23933	1.02308	1.50127	0.028289	1.22298	1.0085	1.48308	0.0407543	1.41714	1.21196	1.65706	1.25e-05	1.4297	1.22064	1.67456	9.34e-06	anxiety/panic attacks
mania/bipolar disorder/manic depression	non cancer 1291	527	44	48	2.05252	1.50253	2.80383	6.23e-06	1.74818	1.27538	2.39625	0.0005167	1.63224	1.20954	2.20268	0.0013552	1.61844	1.19615	2.18981	0.001802	mania/bipolar disorder/manic depression
back problem	non cancer 1294	3569	178	191	1.15782	0.993565	1.34923	0.0604781	1.149	0.984558	1.3409	0.0779828	0.908839	0.784093	1.05343	0.204454	0.974024	0.839698	1.12984	0.728119	back problem
joint disorder	non cancer 1295	883	47	51	1.27262	0.94664	1.71085	0.110312	1.27396	0.946521	1.71466	0.110177	1.01359	0.762536	1.3473	0.925926	1.08254	0.813266	1.44097	0.586783	joint disorder
muscle/soft tissue problem	non cancer 1297	1288	62	89	1.12348	0.868775	1.45285	0.374761	1.09959	0.849529	1.42327	0.470775	1.17947	0.949238	1.46554	0.136276	1.22314	0.983189	1.52164	0.0706328	muscle/soft tissue problem
osteoporosis	non cancer 1309	786	33	64	1.14244	0.804419	1.6225	0.456859	1.19448	0.839636	1.6993	0.323085	1.6085	1.24293	2.08159	0.0003025	1.46442	1.12902	1.89947	0.0040482	osteoporosis
spine arthritis/spondylitis	non cancer 1311	1413	67	59	1.23009	0.960579	1.57522	0.100746	1.24137	0.967991	1.59195	0.088444	0.784779	0.603768	1.02006	0.0700551	0.927001	0.710726	1.20909	0.576003	spine arthritis/spondylitis
prolapsed disc/slipped disc	non cancer 1312	3623	199	224	1.28992	1.11556	1.49154	0.0005908	1.29017	1.11503	1.49282	0.00062	1.05665	0.92125	1.21194	0.43095	1.10902	0.966153	1.27301	0.141392	prolapsed disc/slipped disc
ankylosing spondylitis	non cancer 1313	769	41	48	1.27144	0.92631	1.74516	0.137211	1.28764	0.936727	1.77	0.119387	1.09056	0.812717	1.46338	0.563392	1.04301	0.776034	1.40183	0.780128	ankylosing spondylitis
allergy/hypersensitivity/anaphylaxis	non cancer 1374	1037	48	76	1.06513	0.795653	1.42587	0.671583	1.03669	0.773624	1.38921	0.80933	1.23522	0.97606	1.5632	0.0786931	1.21298	0.957213	1.5371	0.110027	allergy/hypersensitivity/anaphylaxis
allergy or anaphylactic reaction to food	non cancer 1385	639	44	41	1.59047	1.16805	2.16565	0.0032162	1.57467	1.15475	2.14729	0.0041144	1.08631	0.789891	1.49396	0.610604	1.01497	0.7369	1.39798	0.927499	allergy or anaphylactic reaction to food
allergy or anaphylactic reaction to drug	non cancer 1386	1139	64	72	1.34061	1.03952	1.7289	0.0239025	1.29406	1.00232	1.67071	0.0479542	1.10429	0.868149	1.40465	0.419012	1.13608	0.890671	1.44912	0.304163	allergy or anaphylactic reaction to drug
hayfever/allergic rhinitis	non cancer 1387	11441	550	814	1.05706	0.966993	1.15552	0.221975	1.06467	0.973292	1.16463	0.171086	1.15285	1.07025	1.24184	0.0001771	1.05799	0.981537	1.14041	0.140737	hayfever/allergic rhinitis
enlarged prostate	non cancer 1396	5755	227	263	1.20762	1.0533	1.38456	0.0068447	1.19477	1.04126	1.3709	0.0112064	0.993741	0.875314	1.12819	0.922737	0.969793	0.853632	1.10176	0.637496	enlarged prostate
pneumonia	non cancer 1398	3082	144	203	1.18774	1.00254	1.40716	0.0466666	1.1886	1.0027	1.40897	0.046475	1.22226	1.05796	1.41206	0.0064293	1.22512	1.05957	1.41654	0.0061231	pneumonia
other renal/kidney problem	non cancer 1405	829	34	54	1.02132	0.723166	1.4424	0.904652	0.941521	0.662646	1.33776	0.736689	1.18546	0.897953	1.56504	0.229947	1.25864	0.952021	1.66402	0.106346	other renal/kidney problem
muscle or soft tissue injuries	non cancer 1406	1875	101	113	1.23541	1.0089	1.51277	0.0407845	1.18747	0.968875	1.45538	0.0978487	1.01024	0.833789	1.22402	0.917178	1.07831	0.889087	1.30781	0.443757	muscle or soft tissue injuries
bronchitis	non cancer 1412	1404	72	84	1.25351	0.986867	1.5922	0.0640742	1.21431	0.955076	1.54392	0.113001	1.06648	0.853878	1.33201	0.570441	1.12051	0.896104	1.40112	0.318318	bronchitis
nasal/sinus disorder	non cancer 1413	823	39	51	1.15307	0.83431	1.5936	0.388298	1.194	0.863045	1.65187	0.284331	1.09549	0.82365	1.45706	0.530815	1.11003	0.833335	1.47859	0.475474	nasal/sinus disorder
ear/vestibular disorder	non cancer 1415	1856	81	120	1.08928	0.87011	1.36365	0.45562	1.1063	0.883069	1.38595	0.379655	1.17867	0.977803	1.42079	0.0846151	1.18712	0.983763	1.43252	0.073575	ear/vestibular disorder
chronic sinusitis	non cancer 1416	1076	61	60	1.36616	1.05289	1.77262	0.0188816	1.36078	1.0477	1.76741	0.0209286	0.978445	0.752795	1.27173	0.870593	0.957203	0.735591	1.24558	0.744768	chronic sinusitis
nasal polyps	non cancer 1417	1225	53	77	1.09916	0.833062	1.45024	0.503813	1.13175	0.857053	1.49449	0.382924	1.157	0.916949	1.45989	0.219006	1.16597	0.92288	1.4731	0.198015	nasal polyps
other neurological problem	non cancer 1434	767	35	61	1.18744	0.844036	1.67055	0.323926	1.19514	0.848126	1.68414	0.308354	1.51999	1.16761	1.97872	0.001861	1.488	1.13875	1.94435	0.0035908	other neurological problem
headaches (not migraine)	non cancer 1436	1343	72	96	1.15655	0.910168	1.46963	0.234078	1.18285	0.929898	1.50462	0.171327	1.13112	0.917275	1.39481	0.249173	1.12837	0.913925	1.39314	0.261413	headaches (not migraine)
tuberculosis (tb)	non cancer 1440	948	31	50	0.911325	0.635952	1.30594	0.612953	0.942119	0.65688	1.35122	0.745901	1.0662	0.80054	1.42001	0.661097	1.03686	0.77734	1.38303	0.805459	tuberculosis (tb)
helicobacter pylori	non cancer 1442	521	27	33	1.28411	0.869661	1.89606	0.208519	1.30789	0.884412	1.93414	0.178736	1.14858	0.805581	1.63763	0.444007	1.19372	0.835541	1.70545	0.330623	helicobacter pylori
eczema/dermatitis	non cancer 1452	5048	233	410	1.06453	0.931104	1.21708	0.360062	1.05867	0.925528	1.21097	0.405721	1.38162	1.24594	1.53209	8.83e-10	1.30481	1.17589	1.44787	5.37e-07	eczema/dermatitis
psoriasis	non cancer 1453	2609	137	162	1.22664	1.03058	1.45999	0.0215016	1.18125	0.991688	1.40704	0.0619748	1.05723	0.90017	1.24171	0.49759	1.0882	0.925722	1.2792	0.305596	psoriasis
malabsorption/coeliac disease	non cancer 1456	538	26	39	1.19606	0.804632	1.77792	0.376033	1.37011	0.92058	2.03914	0.120636	1.30232	0.937999	1.80813	0.114635	1.1848	0.851573	1.64842	0.314215	malabsorption/coeliac disease
duodenal ulcer	non cancer 1457	1103	56	66	1.35569	1.03385	1.77771	0.0277514	1.3902	1.05897	1.82504	0.0176599	1.16139	0.903829	1.49236	0.242166	1.206	0.937139	1.55201	0.145528	duodenal ulcer
diverticular disease/diverticulitis	non cancer 1458	1697	93	97	1.49518	1.21031	1.84709	0.0001915	1.42429	1.15186	1.76114	0.0010934	1.12446	0.914347	1.38285	0.266349	1.16979	0.95018	1.44017	0.13933	diverticular disease/diverticulitis
colitis/not crohns or ulcerative colitis	non cancer 1459	538	24	28	1.09175	0.723561	1.64728	0.675768	1.11758	0.739776	1.68832	0.597426	0.92661	0.632224	1.35807	0.695948	0.918271	0.625473	1.34813	0.663408	colitis/not crohns or ulcerative colitis
rectal or colon adenoma/polyps	non cancer 1460	660	33	35	1.36517	0.959808	1.94172	0.0833134	1.28394	0.896991	1.83782	0.17197	1.03997	0.738465	1.46457	0.822481	1.08844	0.771603	1.53539	0.629221	rectal or colon adenoma/polyps
crohns disease	non cancer 1462	561	31	41	1.27607	0.886254	1.83735	0.189939	1.36533	0.946856	1.96876	0.0954019	1.23338	0.895493	1.69877	0.199066	1.16782	0.846212	1.61167	0.345186	crohns disease
ulcerative colitis	non cancer 1463	1067	39	70	0.862587	0.625442	1.18965	0.367469	0.918054	0.66507	1.26727	0.603174	1.13091	0.885982	1.44354	0.323217	1.11343	0.871011	1.42331	0.391094	ulcerative colitis
rheumatoid arthritis	non cancer 1464	1436	60	64	1.06877	0.82379	1.3866	0.616589	1.0867	0.836669	1.41144	0.533123	0.828415	0.643752	1.06605	0.143488	0.908395	0.70372	1.1726	0.460755	rheumatoid arthritis
osteoarthritis	non cancer 1465	12419	537	564	1.17088	1.06954	1.28181	0.0006361	1.11687	1.01897	1.22417	0.0181942	0.874885	0.801546	0.954933	0.0027683	1.02876	0.94156	1.12404	0.530353	osteoarthritis
gout	non cancer 1466	5657	283	262	1.28874	1.1404	1.45637	4.79e-05	1.16177	1.02608	1.31541	0.0179687	0.85379	0.752694	0.968465	0.0139582	1.00934	0.888447	1.14669	0.886409	gout
other joint disorder	non cancer 1467	1274	62	81	1.15024	0.889309	1.48774	0.286276	1.13085	0.873442	1.46412	0.35073	1.10547	0.881004	1.38714	0.386529	1.17483	0.933929	1.47787	0.168766	other joint disorder
atrial fibrillation	non cancer 1471	2278	86	118	1.06085	0.853316	1.31885	0.594865	1.01205	0.813186	1.25956	0.91451	1.04754	0.868636	1.26328	0.626937	1.05465	0.873425	1.27348	0.580156	atrial fibrillation
high cholesterol	non cancer 1473	29907	1292	1331	1.19718	1.1248	1.27422	1.55e-08	1.13166	1.06219	1.20566	0.0001298	0.837153	0.788528	0.888777	5.81e-09	0.928056	0.873363	0.986173	0.0159836	high cholesterol
hiatus hernia	non cancer 1474	4048	203	176	1.2795	1.10838	1.47702	0.0007657	1.2851	1.11239	1.48462	0.0006581	0.797105	0.684135	0.92873	0.003635	0.860184	0.737705	1.003	0.0546301	hiatus hernia
sciatica	non cancer 1476	1931	86	100	1.03802	0.834646	1.29095	0.737315	1.03455	0.831206	1.28765	0.760955	0.881958	0.720012	1.08033	0.224927	0.948001	0.773197	1.16232	0.607595	sciatica
cervical spondylosis	non cancer 1478	1117	53	44	1.23293	0.933897	1.62772	0.139553	1.24569	0.942265	1.64683	0.122959	0.744124	0.549618	1.00746	0.0558895	0.86012	0.634471	1.16602	0.331737	cervical spondylosis
rheumatic fever	non cancer 1479	500	17	19	0.913295	0.562092	1.48394	0.714196	0.889827	0.547029	1.44744	0.638178	0.74262	0.468824	1.17631	0.204789	0.787266	0.496226	1.249	0.309741	rheumatic fever
chronic fatigue syndrome	non cancer 1482	504	33	56	1.53815	1.0774	2.19594	0.0177668	1.50253	1.05009	2.14992	0.0259226	1.9213	1.4511	2.54387	5.12e-06	1.77006	1.33343	2.34966	7.78e-05	chronic fatigue syndrome
varicose veins	non cancer 1494	551	27	38	1.29328	0.875267	1.91092	0.196652	1.31823	0.890842	1.95066	0.167009	1.29165	0.92607	1.80154	0.131668	1.3097	0.933145	1.83821	0.118777	varicose veins
appendicitis	non cancer 1502	1698	87	114	1.25887	1.01033	1.56854	0.0402058	1.24945	1.00081	1.55988	0.0491678	1.17735	0.970116	1.42887	0.0983596	1.14942	0.945994	1.39659	0.161118	appendicitis
haemorrhoids / piles	non cancer 1505	723	35	40	1.22765	0.87117	1.72999	0.241222	1.22387	0.867533	1.72657	0.249885	0.994509	0.720967	1.37184	0.973236	0.969877	0.701998	1.33998	0.852865	haemorrhoids / piles
inguinal hernia	non cancer 1513	1616	61	105	0.976267	0.752753	1.26615	0.856316	1.00706	0.774356	1.3097	0.958145	1.20275	0.98309	1.4715	0.0727738	1.1512	0.939714	1.41029	0.173955	inguinal hernia
bph / benign prostatic hypertrophy	non cancer 1516	750	33	40	1.3402	0.940941	1.90887	0.104662	1.31972	0.92525	1.88238	0.125721	1.13729	0.823995	1.56969	0.433932	1.08023	0.781231	1.49366	0.640667	bph / benign prostatic hypertrophy
back pain	non cancer 1534	1056	49	74	1.06902	0.800107	1.42831	0.651661	1.08793	0.813409	1.45509	0.570028	1.16311	0.915854	1.4771	0.215295	1.241	0.975707	1.57842	0.0784792	back pain
joint pain	non cancer 1537	643	33	31	1.24209	0.872247	1.76876	0.22932	1.18404	0.830212	1.68867	0.350985	0.830597	0.577561	1.19449	0.316692	0.915836	0.635791	1.31923	0.636819	joint pain
arthritis (nos)	non cancer 1538	1263	66	54	1.3899	1.08029	1.78825	0.0104482	1.35384	1.05056	1.74469	0.0192247	0.795988	0.604285	1.04851	0.104579	0.918156	0.696031	1.21117	0.545678	arthritis (nos)
measles / morbillivirus	non cancer 1568	655	32	42	1.14546	0.800722	1.63863	0.457222	1.07668	0.747688	1.55043	0.691285	1.07897	0.787368	1.47856	0.636338	0.940438	0.685202	1.29075	0.703846	measles / morbillivirus
chickenpox	non cancer 1571	745	34	53	1.01774	0.719431	1.43974	0.920857	1.00264	0.707929	1.42004	0.988158	1.14743	0.865568	1.52108	0.338971	1.01003	0.760756	1.34098	0.944992	chickenpox
tonsiltis	non cancer 1598	1289	62	92	1.15654	0.892679	1.4984	0.271007	1.11933	0.863136	1.45156	0.395278	1.22984	0.991455	1.52553	0.0598445	1.17957	0.949702	1.46507	0.135346	tonsiltis
fracture upper arm / humerus / elbow	non cancer 1633	514	27	42	1.24244	0.840235	1.83717	0.276709	1.2333	0.832881	1.82621	0.295113	1.39126	1.01137	1.91383	0.0424081	1.37064	0.994321	1.88938	0.0542015	fracture upper arm / humerus / elbow
fracture forearm / wrist	non cancer 1634	545	22	34	0.867423	0.564588	1.33269	0.516238	0.843065	0.548036	1.29692	0.437242	0.969172	0.683146	1.37495	0.860696	0.9527	0.670362	1.35395	0.787003	fracture forearm / wrist
fracture wrist / colles fracture	non cancer 1637	508	17	43	0.762911	0.469092	1.24076	0.27545	0.765874	0.470345	1.24709	0.283583	1.39422	1.01716	1.91106	0.0388517	1.41737	1.03168	1.94725	0.0313605	fracture wrist / colles fracture
fracture lower leg / ankle	non cancer 1651	1038	35	69	0.75368	0.536488	1.0588	0.102987	0.739493	0.525945	1.03975	0.0825973	1.0719	0.837239	1.37232	0.581794	1.10298	0.860282	1.41414	0.439507	fracture lower leg / ankle
T2D	T2D	9456	444	309	1.4402	1.30378	1.5909	6.75e-13	1.2366	1.114	1.37269	6.7e-05	0.686815	0.611571	0.771317	2.21e-10	0.872903	0.774457	0.983863	0.0259823	T2D
